# Supplementary material for: Chronic use of psychotropic medications in breastfeeding women: Is it safe?
Source: PLoS One. 2018 May 21;13(5):e0197196. doi: 10.1371/journal.pone.0197196 (PMC5962050; doi:10.1371/journal.pone.0197196)
Supplement: S1 File — (XLSX) [file pone.0197196.s007.xlsx]

## Sheet: encoded data
serial_number	group_lact_drug	preg_ lact_call	age	education	number_preg	number_children	cardiovascular	Hypothyroidism	CNS	dermatology	diabetes	GI	urinary	hematology	respiratory	infections	past_SULPHAMETHOXAZOLE + TRIMETHOPRIM	past_CEFALEXIN	past_OFLOXACIN	past_CIPROFLOXACIN	past_Doxycycline	past_Clindamycin	past_FOSFOMYCIN	past_CLARITHROMYCIN	past_ROXITHROMYCIN	past_AZITHROMYCIN	past_METRONIDAZOLE	past_Nitrofurantoin	past_CEFUROXIME	past_AMOXICILLIN	past_BENZODIAZEPINES	past_PAROXETINE	past_ESCITALOPRAM	past_FLUVOXAMINE	past_SERTRALINE	past_CITALOPRAM	past_FLUOXETINE	past_MIRTAZAPINE	past_MIANSERIN	past_ST. JOHN’S WORT	past_TRAZODONE	past_BUPROPION	past_DESVENLAFAXINE	past_VENLAFAXINE	past_DULOXETINE	past_MILNACIPRAN	past_REBOXETINE	past_CLOMIPRAMINE	past_AMITRIPTYLINE
1	3	0	29	0	1	1	0	0	0	0	0	0	0	0	0	0															1	0	0	0	0	0	0	0	0	0	0	0	0	0	0	0	0	0	0
2	3	0	34	1	3	2	0	0	0	0	0	0	0	0	0	3															1	0	0	0	0	0	1	0	0	0	0	0	0	0	0	0	0	0	0
3	3	0	30	1	1	1	0	0	0	0	0	0	0	0	0	3															1	0	1	0	0	0	0	0	0	0	0	0	0	0	0	0	0	0	0
4	3	0	38	0	3	3	0	0	0	0	0	0	0	0	0	3															0	0	0	0	1	0	0	0	0	0	0	0	0	0	0	0	0	0	0
5	3	0	34	1	3	3	0	0	0	0	0	0	0	0	0	3															1	0	0	0	0	0	0	0	0	0	0	0	0	0	0	0	0	0	0
6	3	0	42	0	6	4	0	1	0	0	0	0	0	0	0	0															1	0	1	0	0	0	0	0	0	0	0	0	0	0	0	0	0	0	0
7	3	0	36	1	3	3	0	1	0	0	0	0	0	0	0	0															1	0	0	0	0	0	0	0	0	0	0	0	0	0	0	0	0	0	0
8	3	0	37	1	3	3	0	0	0	0	0	0	0	0	0	0															1	0	0	0	0	1	0	0	0	0	0	0	0	0	0	0	0	0	0
9	3	0	37	1	2	1	0	0	0	0	0	0	0	0	0	0															1	0	0	0	0	0	0	0	0	0	0	0	0	0	0	0	0	0	0
10	3	0	32	1	2	2	0	0	0	0	0	0	0	0	0	0															1	0	0	0	0	0	0	0	0	0	0	0	0	0	0	0	0	0	0
11	3	0	36	1	2	1	0	0	0	0	0	0	0	0	0	0															1	0	0	0	0	0	0	0	0	0	0	0	0	0	0	0	0	0	0
12	3	0	36	1	2	2	0	0	0	0	0	0	0	0	0	0															0	0	0	0	0	1	0	0	0	0	0	0	0	0	0	0	0	0	0
13	3	1	36	0	2	2	0	0	0	0	0	0	0	0	0	0															0	0	1	0	0	0	0	0	0	0	0	0	0	0	0	0	0	0	0
14	3	1	32	1	1	1	0	0	0	0	0	0	0	0	0	0															0	0	0	0	0	1	0	0	0	0	0	0	0	0	0	0	0	0	0
15	3	0	35	0	2	2	0	0	0	0	0	0	0	0	0	0															0	0	1	0	0	0	0	0	0	0	0	0	0	0	0	0	0	0	0
16	3	0	31	1	4	1	0	0	0	0	0	0	0	0	0	0															0	0	1	0	0	0	0	0	0	0	0	0	0	0	0	0	0	0	0
17	3	0	39	1	5	3	0	0	0	0	0	0	0	0	0	0															0	0	0	0	0	1	0	0	0	0	0	0	0	0	0	0	0	0	0
18	3	0	39	1	2	2	0	0	0	0	0	0	0	0	0	0															0	0	1	0	0	0	0	0	0	0	0	0	0	0	0	0	0	0	0
19	3	0	41	1	4	1	0	0	0	0	0	0	0	0	0	0															0	0	1	0	0	0	0	0	0	0	0	0	0	0	0	0	0	0	0
20	3	0	33	1	1	1	0	0	0	0	0	0	0	0	0	0															0	0	1	0	0	0	0	0	0	0	0	0	0	0	0	0	0	0	0
21	3	1	41	1	3	3	0	0	0	0	0	0	0	0	0	0															0	0	1	0	0	0	0	0	0	0	0	0	0	0	0	0	0	0	0
22	3	1	33	0	3	2	0	0	1	0	0	0	0	0	0	0															0	0	0	0	0	0	0	0	0	0	0	0	0	0	0	0	0	0	1
23	3	1	32	1	1	1	0	0	0	0	0	0	0	0	0	0															0	0	0	0	0	0	0	0	0	0	0	0	0	0	1	0	0	0	0
24	3	0	29	1	3	2	0	0	0	0	0	0	0	0	0	0															0	0	0	0	0	1	0	0	0	0	0	0	0	0	0	0	0	0	0
25	3	1	36	1	4	4	0	0	0	0	0	0	0	0	0	0															0	0	0	0	0	0	0	0	0	0	0	0	0	1	0	0	0	0	0
26	3	1	28	0	5	5	0	0	0	0	0	0	0	0	0	0															0	1	0	0	0	0	0	0	0	0	0	0	0	0	0	0	0	0	0
27	3	0	35	0	1	1	0	0	0	0	0	0	0	0	0	0															0	0	1	0	0	0	0	0	0	0	0	0	0	0	0	0	0	0	0
28	3	1	28	0	1	1	0	0	0	0	0	0	0	0	0	0															0	0	0	0	0	1	0	0	0	0	0	0	0	0	0	0	0	0	0
29	3	1					0	0	0	0	0	0	0	0	0	0															0	0	1	0	0	0	0	0	0	0	0	0	0	0	0	0	0	0	0
30	3	1	36	1	2	2	0	1	0	0	0	0	0	0	0	0															0	0	1	0	0	0	0	0	0	0	0	0	0	0	0	0	0	0	0
31	3	1	42	1	3	2	0	0	0	0	0	0	0	0	0	0															0	0	0	0	0	0	0	0	0	0	0	0	0	0	0	0	0	0	0
32	3	1	31	1	1	1	0	0	0	0	0	0	0	0	0	0															0	0	0	0	0	1	0	0	0	0	0	0	0	0	0	0	0	0	0
33	3	1	24	1	2	2	0	0	1	0	0	0	0	0	1	0															0	0	1	0	0	0	0	0	0	0	0	0	0	0	0	0	0	0	0
34	3	1	36	1	1	1	0	0	0	0	0	0	0	0	0	0															0	0	0	0	0	0	0	0	0	0	0	0	0	1	0	0	0	0	0
35	3	0	33	1	1	1	0	0	0	0	0	0	0	0	0	0															0	0	0	0	1	0	0	0	0	0	0	0	0	0	0	0	0	0	0
36	3	1	26	0	5	5	0	0	0	0	0	0	0	0	0	0															0	0	0	0	0	0	0	0	0	0	0	0	0	0	1	0	0	0	0
37	3	1	28	1	1	1	0	0	0	0	0	0	0	0	0	0															0	0	0	0	0	0	0	0	0	0	0	0	0	0	0	0	0	0	0
38	3	1	32	1	2	2	1	0	0	0	0	0	0	0	0	0															0	0	0	0	0	0	0	0	0	0	0	0	0	0	0	0	0	0	0
39	3	1	42	1	3	2	0	1	0	0	0	0	0	1	0	0															0	0	1	0	0	0	0	0	0	0	0	0	0	0	0	0	0	0	0
40	3	1	35	1	2	2	0	0	0	0	0	0	0	0	0	0															0	0	0	0	0	1	0	0	0	0	0	0	0	0	0	0	0	0	0
41	3	1	39	1	1	1	0	1	0	0	0	0	0	0	0	0															0	0	1	0	0	0	0	0	0	0	0	0	0	0	0	0	0	0	0
42	3	1	37	1	3	3	0	0	0	0	0	0	0	0	0	0															0	1	1	0	0	0	0	0	0	0	0	0	0	0	0	0	0	0	0
43	3	0	40	1	4	4	0	0	1	0	0	0	0	0	0	0															1	0	0	0	0	0	0	0	0	0	0	0	0	0	0	0	0	0	0
44	3	1	32	0	2	2	0	0	0	0	0	0	0	0	0	0															0	0	0	0	0	0	0	0	0	0	0	0	0	0	0	0	0	0	1
45	3	0	31	1	3	3	0	0	0	0	0	0	0	0	0	0															0	0	1	0	0	0	0	0	0	0	0	0	0	0	0	0	0	0	0
46	3	1	32	1	1	2	0	0	0	0	0	0	0	0	0	0															0	0	0	0	1	0	0	0	0	0	0	0	0	0	0	0	0	0	0
47	3	0	36	1	3	3	0	0	1	0	0	0	0	0	0	0															0	0	0	0	0	0	0	0	0	0	0	0	0	0	0	0	0	1	0
48	3	1	26	1	1	1	0	0	0	0	0	0	0	0	0	0															0	0	0	0	1	0	0	0	0	0	0	0	0	0	0	0	0	0	0
49	3	0	31	1	1	1	0	0	0	0	0	0	0	1	0	0															0	0	0	0	0	1	0	0	0	0	0	0	0	0	0	0	0	0	0
50	3	1	38	1	3	2	0	0	0	0	0	0	0	0	0	0															0	0	0	0	1	0	0	0	0	0	0	0	0	0	0	0	0	0	0
51	3	1	28	0	4	4	0	0	0	0	0	0	0	0	0	0															1	0	0	0	0	0	0	0	0	0	0	0	0	0	0	0	0	0	0
52	3	1	33	0	3	1	0	0	1	0	0	0	0	0	0	0															0	0	0	0	0	0	0	0	0	0	0	0	0	0	0	0	0	0	0
53	3	1	28	1	4	3	0	0	1	0	0	0	0	0	0	0															1	0	0	0	0	0	0	0	0	0	0	0	0	0	0	0	0	0	0
54	3	0	35	1	1	1	0	0	0	0	0	0	0	0	0	0															1	0	0	0	0	0	0	0	0	0	0	0	0	0	0	0	0	0	0
55	3	0	35	1	5	4	0	0	0	0	0	0	0	0	0	0															0	0	1	0	0	0	0	0	0	0	0	0	0	0	0	0	0	0	0
56	3	1	40	1	2	2	0	0	0	0	0	0	0	0	0	0															0	0	1	0	0	0	0	0	0	0	0	0	0	0	0	0	0	0	0
57	3	0	40	0	3	3	0	0	0	0	0	0	0	0	0	0															0	0	1	0	0	0	0	0	0	0	0	0	0	0	0	0	0	0	0
58	3	1	30	1	1	1	0	0	0	0	0	0	0	0	0	0															0	0	0	0	0	1	0	0	0	0	0	0	0	0	0	0	0	0	0
59	3	0	46	1	3	1	0	0	0	0	0	0	0	0	0	0															0	0	1	0	1	0	0	0	0	0	0	0	0	0	0	0	0	0	0
60	3	0	31	1	1	1	0	0	0	0	0	0	0	0	0	0															0	0	1	0	0	0	0	0	0	0	0	0	0	0	0	0	0	0	0
61	3	0	34	1	2	2	0	0	0	0	0	0	0	0	0	0															0	0	1	0	0	0	0	0	0	0	0	0	0	0	0	0	0	0	0
62	3	0	32	1	1	1	0	0	0	0	0	0	0	0	0	0															0	0	1	0	0	0	0	0	0	0	0	0	0	0	0	0	0	0	0
63	3	0	32	1	1	1	0	0	0	0	0	0	0	0	0	0															0	0	1	0	0	0	0	0	0	0	0	0	0	0	0	0	0	0	0
64	3	1	33	1	1	1	0	0	0	0	0	1	0	0	0	0															0	0	1	0	0	0	0	0	0	0	0	0	0	0	0	0	0	0	0
65	3	1	31	0	6	5	0	0	0	0	0	0	0	0	0	0															1	0	0	0	0	0	0	0	0	0	0	0	0	0	0	0	0	0	0
66	3	1	35	0	1	1	0	1	0	0	0	0	0	0	0	0															0	0	0	0	1	0	0	0	0	0	0	0	0	0	0	0	0	0	0
67	3	0	32	1	2	2	0	0	1	0	0	0	0	0	0	0															1	0	1	0	0	0	0	0	0	0	0	0	0	0	0	0	0	0	0
68	3	0	37	0	4	4	0	0	0	0	0	0	0	0	0	0															0	0	1	0	0	0	0	0	0	0	0	0	0	0	0	0	0	0	0
69	3	1	32	1	1	1	0	0	0	0	0	0	0	0	0	0															0	0	1	0	0	0	0	0	0	0	0	0	0	0	0	0	0	0	0
70	3	0	31	0	4	4	0	1	1	0	0	0	0	0	0	0															0	0	0	0	0	1	0	0	0	0	0	0	0	0	0	0	0	0	0
71	3	1	32	1	1	1	0	0	0	0	0	0	0	0	0	0															1	0	0	0	0	0	0	0	0	0	0	0	0	0	0	0	0	0	0
72	3	1	23	0	1	1	0	0	0	0	0	0	0	0	0	0															1	0	0	0	0	0	0	0	0	0	0	0	0	0	0	0	0	0	0
73	3	0	26	1	2	2	0	0	1	0	0	0	0	1	0	0															1	0	0	0	0	0	0	0	0	0	0	0	0	0	0	0	0	0	0
74	3	1	34	0	3	3	0	0	0	0	0	0	0	0	0	0															1	0	0	0	0	0	0	0	0	0	0	0	0	0	0	0	0	0	0
75	3	1	33	1	1	1	0	0	0	0	1	0	0	0	0	0															0	0	0	0	1	0	0	0	0	0	0	0	0	0	0	0	0	0	0
76	3	1	39	1	3	3	0	0	0	0	0	0	0	0	0	0															0	0	1	0	0	0	0	0	0	0	0	0	0	0	0	0	0	0	0
77	3	1	33		3	3	0	0	0	0	0	0	0	0	0	0															0	0	1	0	0	0	0	0	0	0	0	0	0	0	0	0	0	0	0
78	3	0	35	0	3	2	0	0	0	1	0	0	0	0	0	0															0	0	1	0	0	0	0	0	0	0	0	0	0	0	0	0	0	0	0
79	3	0	40	1	5	5	0	0	0	0	0	0	0	0	0	0															1	1	0	0	0	0	0	0	0	0	0	0	0	0	0	0	0	0	0
80	3	0	32	1	2	2	0	0	0	0	0	0	0	0	0	0															0	0	0	0	0	0	0	0	0	0	0	0	0	1	0	0	0	0	0
81	3	0	47	0	9	7	0	0	0	0	0	0	0	0	0	0															0	0	0	0	0	0	0	0	0	0	0	0	0	0	0	0	1	0	0
82	3	0	31	1	1	1	0	0	0	0	0	0	0	0	0	0															0	0	1	0	0	0	0	0	0	0	0	0	0	0	0	0	0	0	0
83	3	0	31	1	3	3	0	0	0	0	0	0	0	0	0	0															0	0	0	0	0	1	0	0	0	0	0	0	0	0	0	0	0	0	0
84	3	0	38	1	1	1	0	0	1	0	0	0	0	0	0	0															1	0	1	0	0	0	0	0	0	0	0	0	0	0	0	0	0	0	0
85	3	0	38	1	2	2	0	0	0	0	0	0	0	0	0	0															0	1	0	0	0	0	0	0	0	0	0	0	0	0	0	0	0	0	0
86	3	0	36	0	4	2	0	0	0	0	0	0	0	0	0	0															0	0	1	0	0	0	0	0	0	0	0	0	0	0	0	0	0	0	0
87	3	0	36	0	4	4	0	0	0	0	0	1	0	0	0	0															0	0	1	0	0	0	0	0	0	0	0	0	0	0	0	0	0	0	0
88	3	0	40	0	4	4	0	0	0	0	0	0	0	0	0	0															0	0	0	0	0	1	0	0	0	0	0	0	0	0	0	0	0	0	0
89	3	0	33	0	3	3	0	0	0	0	0	0	0	0	0	0															0	0	0	0	0	0	1	0	0	0	0	0	0	0	0	0	0	0	0
90	3	0	33	0	3	3	0	0	0	0	0	0	0	0	0	0															0	0	0	0	0	1	0	0	0	0	0	0	0	0	0	0	0	0	0
91	3	0	30	1	1	1	0	0	0	0	0	0	0	0	1	0															0	0	1	0	0	0	0	0	0	0	0	0	0	0	0	0	0	0	0
92	3	0	35	0	3	3	0	1	0	0	0	0	0	0	0	0															0	1	0	0	0	0	0	0	0	0	0	0	0	0	0	0	0	0	0
93	3	0	37	1	2	1	0	0	0	0	0	0	0	0	0	0															0	0	1	0	0	0	0	0	0	0	0	0	0	0	0	0	0	0	0
94	3	0	34	1	2	2	0	0	0	0	0	0	0	0	0	0															0	0	0	0	1	0	0	0	0	0	0	0	0	0	0	0	0	0	0
95	3	0	32	0	3	3	0	0	0	0	0	0	0	0	0	0															0	0	0	0	1	0	0	0	0	0	0	0	0	0	0	0	0	0	0
96	3	0	33	1	3	3	0	0	0	0	0	0	0	0	0	0															0	0	1	0	0	0	0	0	0	0	0	0	0	0	0	0	0	0	0
97	3	0	44	1	2	2	0	0	0	0	0	0	0	0	0	0															0	0	1	0	0	0	0	0	0	0	0	0	0	0	0	0	0	0	0
98	3	0	29	0	2	2	0	0	0	0	0	0	0	0	0	0															0	0	0	0	1	0	0	0	0	0	0	0	0	0	0	0	0	0	0
99	3	0	39	0	6	3	0	0	0	0	0	0	0	0	0	0															0	0	1	0	0	0	0	0	0	0	0	0	0	0	0	0	0	0	0
100	3	0	35	1	1	1	0	0	0	0	0	0	0	0	0	0															0	0	0	0	1	0	0	0	0	0	0	0	0	0	0	0	0	0	0
101	3	0	33	1	1	1	0	0	1	0	0	0	0	0	0	0															0	0	1	0	0	0	0	0	0	0	0	0	0	0	0	0	0	0	0
102	3	1	34	1	3	1	0	0	0	0	0	0	0	0	0	0															0	0	0	0	1	0	0	0	0	0	0	0	0	0	0	0	0	0	0
103	3	0	30	0	12	2	0	0	0	0	0	0	0	0	0	0															0	1	0	0	0	0	0	0	0	0	0	0	0	0	0	0	0	0	0
104	3	0	44	1	2	2	0	0	0	0	0	0	0	0	0	0															0	0	1	0	0	0	0	0	0	0	0	0	0	0	0	0	0	0	0
105	3	0	32	1	1	1	0	0	0	0	0	0	0	0	0	0															0	0	0	0	0	1	0	0	0	0	0	0	0	0	0	0	0	0	0
106	3	0	33	1	2	1	0	0	0	0	0	0	0	0	0	0															0	0	1	0	0	0	0	0	0	0	0	0	0	0	0	0	0	0	0
107	3	0	37	0	4	4	0	0	0	0	0	0	0	0	0	0															0	0	0	0	1	0	0	0	0	0	0	0	0	0	0	0	0	0	0
108	3	0	38	1	4	2	0	0	0	0	0	0	0	0	1	0															0	0	0	0	1	0	0	0	0	0	0	0	0	0	0	0	0	0	0
109	3	0	35	1	1	1	0	0	0	0	0	0	0	0	0	0															0	0	0	0	1	0	0	0	0	0	0	0	0	0	0	0	0	0	0
110	3	0	30	1	3	1	0	0	0	0	0	0	0	0	0	0															0	0	1	0	0	0	0	0	0	0	0	0	0	0	0	0	0	0	0
111	3	0	35	1	2	2	0	0	0	0	0	0	0	0	0	0															0	0	1	0	0	0	0	0	0	0	0	0	0	0	0	0	0	0	0
112	3	0	40	1	4	4	0	0	0	0	0	0	0	0	0	0															0	1	0	0	0	0	0	0	0	0	0	0	0	0	0	0	0	0	0
113	3	0	27	1	3	3	0	0	0	0	0	0	0	0	0	0															0	0	0	0	0	1	0	0	0	0	0	0	0	0	0	0	0	0	0
114	3	0	35	1	2	2	0	0	0	0	0	0	0	0	0	0															0	0	1	0	0	0	0	0	0	0	0	0	0	0	0	0	0	0	0
115	3	0	44	1	2	2	0	0	0	0	0	0	0	0	0	0															0	0	1	0	0	0	0	0	0	0	0	0	0	0	0	0	0	0	0
116	3	0	27	0	2	2	0	0	0	0	0	0	0	0	0	0															0	0	1	0	0	0	0	0	0	0	0	0	0	0	0	0	0	0	0
117	3	0	40	1	2	2	0	0	0	0	0	0	0	0	0	0															0	0	1	0	0	0	0	0	0	0	0	0	0	0	0	0	0	0	0
118	3	0	32	1	2	2	0	0	0	0	0	0	0	0	0	0															0	0	1	0	0	0	0	0	0	0	0	0	0	0	0	0	0	0	0
119	3	0	43	1	4	2	0	0	0	0	0	0	0	0	0	0															0	0	1	0	0	0	0	0	0	0	0	0	0	0	0	0	0	0	0
120	3	0	38	1	4	4	0	0	0	0	0	0	0	0	0	0															0	0	0	0	0	1	0	0	0	0	0	0	0	0	0	0	0	0	0
121	3	0	39	1	7	2	0	1	0	0	0	0	0	0	0	0															0	0	1	0	0	0	0	0	0	0	0	0	0	0	0	0	0	0	0
122	3	0	35	1	2	2	0	0	0	0	0	0	0	0	0	0															0	1	0	0	0	0	0	0	0	0	0	0	0	0	0	0	0	0	0
123	3	0		1	3	2	0	0	0	0	0	0	0	0	0	0															0	1	0	0	0	0	0	0	0	0	0	0	0	0	0	0	0	0	0
124	3	0	28	0	2	2	0	0	0	0	0	0	0	0	0	0															0	1	0	0	0	0	0	0	0	0	0	0	0	0	0	0	0	0	0
125	3	0	36	0	5	2	0	0	0	0	0	0	0	0	0	0															0	0	1	0	0	0	0	0	0	0	0	0	0	0	0	0	0	0	0
126	3	0	36	1	4	3	0	0	0	0	0	0	0	0	0	0															0	0	0	0	0	1	0	0	0	0	0	0	0	0	0	0	0	0	0
127	3	0	34	1	1	1	0	0	0	0	0	0	0	0	0	0															1	0	0	0	0	1	0	0	0	0	0	0	0	0	0	0	0	0	0
128	3	0	28	0	2	2	0	0	0	0	0	0	0	0	0	0															0	0	1	0	0	0	0	0	0	0	0	0	0	0	0	0	0	0	0
129	3	0	30	1	2	2	0	1	0	0	0	0	0	0	0	0															0	0	1	0	0	0	0	0	0	0	0	0	0	0	0	0	0	0	0
130	3	0	42	1	4	3	0	0	0	0	0	0	0	0	0	0															0	0	1	0	0	0	0	0	0	0	0	0	0	0	0	0	0	0	0
131	3	0		1	6	5	0	0	0	0	0	0	0	0	0	0															0	0	0	0	0	1	0	0	0	0	0	0	0	0	0	0	0	0	0
132	3	0	41	1	3	2	0	0	0	0	0	0	0	0	0	0															0	0	1	0	0	0	0	0	0	0	0	0	0	0	0	0	0	0	0
133	3	0	38	1	2	2	0	0	0	0	0	0	0	0	0	0															0	0	1	0	0	0	0	0	0	0	0	0	0	0	0	0	0	0	0
134	3	0	41	0	2	2	0	0	0	0	0	0	0	0	0	0															0	0	1	0	0	0	0	0	0	0	0	0	0	0	0	0	0	0	0
135	3	0	32	0	3	3	0	0	0	0	0	0	0	0	0	0															0	0	1	0	0	0	0	0	0	0	0	0	0	0	0	0	0	0	0
136	3	0	48	0	2	2	0	0	0	0	0	0	0	0	0	0															0	0	1	0	0	0	0	0	0	0	0	0	0	0	0	0	0	0	0
137	3	0	52	0	2	2	0	0	0	0	0	0	0	0	0	0															1	0	0	0	0	0	0	0	0	0	0	0	0	0	0	0	0	0	0
138	3	0	29	0	1	1	0	0	0	0	0	0	0	0	0	0															0	0	0	0	0	0	0	0	0	0	0	0	0	1	0	0	0	0	0
139	3	0	29	1	3	3	0	0	0	0	0	0	0	0	0	0															0	0	0	0	0	1	0	0	0	0	0	0	0	0	0	0	0	0	0
140	3	0	31	0	2	2	0	0	0	0	0	0	0	0	0	0															1	0	0	0	0	0	0	0	0	0	0	0	0	0	0	0	0	0	0
141	3	0	36	1	3	2	0	0	0	0	0	0	0	0	0	0															0	0	1	0	0	0	0	0	0	0	0	0	0	0	0	0	0	0	0
142	3	0	33	1	2	2	0	0	0	0	0	0	0	0	0	0															0	0	1	0	0	0	0	0	0	0	0	0	0	0	0	0	0	0	0
143	3	0	38	1	1	1	0	0	0	0	0	0	0	0	0	0															1	0	0	0	0	0	0	0	0	0	0	0	0	0	0	0	0	0	0
144	3	0	36	1	2	2	0	1	0	0	0	0	0	0	0	0															0	0	1	0	0	0	0	0	0	0	0	0	0	0	0	0	0	0	0
145	3	0	34	1	3	3	0	0	0	0	0	0	0	0	0	0															0	0	1	0	0	0	0	0	0	0	0	0	0	0	0	0	0	0	0
146	3	0	30	0	1	1	0	0	0	0	0	0	0	0	0	0															0	0	0	0	0	1	0	0	0	0	0	0	0	0	0	0	0	0	0
147	3	0	30	1	1	1	0	0	0	0	0	0	0	0	0	0															1	0	0	0	0	0	0	0	0	0	0	0	0	0	0	0	0	0	0
148	3	0	39	1	3	3	0	0	0	0	0	0	0	0	0	0															1	0	0	0	0	0	0	0	0	0	0	0	0	0	0	0	0	0	0
149	3	0	36	1	1	1	0	0	0	0	0	0	0	0	0	0															0	0	1	0	0	0	0	0	0	0	0	0	0	0	0	0	0	0	0
150	3	0	33	0	5	2	0	0	0	0	0	0	0	1	0	0															0	0	0	0	0	0	1	0	0	0	0	0	0	0	0	0	0	0	0
151	3	0	36	0	3	2	0	0	0	0	0	0	0	0	0	0															1	0	0	0	0	0	0	0	0	0	0	0	0	0	0	0	0	0	0
152	3	0	32	0	1	1	1	0	0	0	0	0	0	0	0	0															1	0	1	0	0	0	0	0	0	0	0	0	0	0	0	0	0	0	0
153	3	0	33	1	1	1	0	0	0	0	0	0	0	0	0	0															0	0	1	0	0	0	0	0	0	0	0	0	0	0	0	0	0	0	0
154	3	0	35	1	6	2	0	1	0	0	0	0	0	0	0	0															0	0	0	0	1	0	0	0	0	0	0	0	0	0	0	0	0	0	0
155	3	0	32	1	1	1	0	0	0	0	0	0	0	0	0	0															0	0	1	0	0	0	0	0	0	0	0	0	0	0	0	0	0	0	0
156	3	0	41	0	7	6	0	0	0	0	0	0	0	0	0	0															0	0	0	0	1	0	0	0	0	0	0	0	0	0	0	0	0	0	0
157	3	0	36	0	5	5	0	0	0	0	0	0	0	0	0	0															0	0	1	0	0	0	0	0	0	0	0	0	0	0	0	0	0	0	0
158	3	0	37	1	7	7	0	0	0	0	0	0	0	0	0	0															0	0	0	0	1	0	0	0	0	0	0	0	0	0	0	0	0	0	0
159	3	0	30	1	1	1	0	0	1	0	0	0	0	0	0	0															1	0	0	0	0	0	0	0	0	0	0	0	0	0	0	0	0	0	0
160	3	0	30	1	6	5	0	0	0	0	0	0	0	0	0	0															0	0	1	0	0	0	0	0	0	0	0	0	0	0	0	0	0	0	0
161	3	0	35	0	3	3	0	0	0	0	0	0	0	0	0	0															0	1	0	0	0	0	0	0	0	0	0	0	0	0	0	0	0	0	0
162	3	0	27	0	2	2	0	0	0	0	0	0	0	0	0	0															0	0	0	0	0	1	0	0	0	0	0	0	0	0	0	0	0	0	0
163	3	0	30	1	2	2	0	0	0	0	0	0	0	0	0	0															0	0	1	0	0	0	0	0	0	0	0	0	0	0	0	0	0	0	0
164	3	0	25	0	3	3	0	0	0	0	0	0	0	0	0	0															0	0	0	0	0	1	0	0	0	0	0	0	0	0	0	0	0	0	0
165	3	0	37	1	3	3	0	0	0	0	0	0	0	0	0	0															0	0	1	0	0	0	0	0	0	0	0	0	0	0	0	0	0	0	0
166	3	0	38	0	11	9	0	0	0	0	0	0	0	0	0	0															0	0	0	0	0	0	0	0	0	0	0	0	0	1	0	0	0	0	0
167	3	0	42	1	4	3	0	0	0	0	0	0	0	0	0	0															0	0	0	0	1	0	0	0	0	0	0	0	0	0	0	0	0	0	0
168	3	0	26	0	1	1	0	0	0	0	0	0	0	0	0	0															0	0	1	0	0	0	0	0	0	0	0	0	0	0	0	0	0	0	0
169	3	0	38	1	5	4	0	0	0	0	0	0	0	0	0	0															1	0	0	0	0	0	0	0	0	0	0	0	0	0	0	0	0	0	0
170	3	0	25	1	1	1	0	0	0	0	0	0	0	0	1	0															0	0	1	0	0	0	0	0	0	0	0	0	0	0	0	0	0	0	0
171	3	0	38	0	1	1	0	0	0	0	0	0	0	0	0	0															0	0	0	0	0	0	0	1	0	0	0	0	0	0	0	0	0	0	0
172	3	0	31	1	2	2	0	0	0	0	0	0	0	0	0	0															0	0	0	0	0	0	0	0	0	0	0	0	0	1	0	0	0	0	0
173	3	0	36	1	3	3	0	0	0	0	0	0	0	0	0	0															0	0	0	0	0	0	0	0	0	0	0	0	0	0	1	0	0	0	0
174	3	0	38	0	5	3	0	0	0	0	0	0	0	0	0	0															0	0	0	0	0	1	0	0	0	0	0	0	0	0	0	0	0	0	0
175	3	0	38	1	3	3	0	0	0	0	0	0	0	0	0	0															0	0	1	0	0	0	0	0	0	0	0	0	0	0	0	0	0	0	0
176	3	0	33	1	2	2	0	0	0	0	0	0	0	0	0	0															0	0	1	0	0	0	0	0	0	0	0	0	0	0	0	0	0	0	0
177	3	0	37	1	3	3	0	0	0	0	0	0	0	0	0	0															0	0	1	0	0	0	0	0	0	0	0	0	0	0	0	0	0	0	0
178	3	0	34	1	3	3	0	0	0	0	0	0	0	0	0	0															0	0	0	0	1	0	0	0	0	0	0	0	0	0	0	0	0	0	0
179	3	0	30	1	1	1	0	0	0	0	0	0	0	0	0	0															0	0	0	0	0	1	0	0	0	0	0	0	0	0	0	0	0	0	0
180	3	0	38	1	2	2	0	0	0	0	0	0	0	0	0	0															0	0	1	0	0	0	0	0	0	0	0	0	0	0	0	0	0	0	0
181	3	0	34	1	3	3	0	0	0	0	0	0	0	0	0	0															0	0	1	0	0	0	0	0	0	0	0	0	0	0	0	0	0	0	0
182	3	0	38	1	2	2	0	0	0	0	0	0	0	0	0	0															0	0	1	0	0	0	0	0	0	0	0	0	0	0	0	0	0	0	0
183	3	0	35	0	6	6	0	0	0	0	0	0	0	0	0	0															0	0	0	0	0	1	0	0	0	0	0	0	0	0	0	0	0	0	0
184	3	0	36	1	4	3	0	0	0	0	0	0	0	0	0	0															0	0	0	0	0	0	0	0	0	0	0	0	0	1	0	0	0	0	0
185	3	0	40	0	2	2	0	0	0	0	1	0	0	0	0	0															0	0	0	0	0	1	0	0	0	0	0	0	0	0	0	0	0	0	0
186	3	0	27	1	1	1	0	0	0	0	0	0	0	0	0	0															0	0	0	0	0	1	0	0	0	0	0	0	0	0	0	0	0	0	0
187	3	0	28	0	4	3	0	0	0	0	0	0	0	0	0	0															1	0	0	0	0	0	0	0	0	0	0	0	0	0	0	0	0	0	0
188	3	0	35	0	3	3	0	0	0	0	0	0	0	0	0	0															1	0	0	0	0	0	0	0	0	0	0	0	0	0	0	0	0	0	0
189	3	0	39	1	1	1	0	0	0	0	0	0	0	0	0	0															1	0	0	0	0	0	0	0	0	0	0	0	0	0	0	0	0	0	0
190	3	0	38	0	1	1	0	0	0	0	0	0	0	0	0	0															0	0	1	0	0	0	0	0	0	0	0	0	0	0	0	0	0	0	0
191	3	0	36	1	2	2	0	0	0	0	0	0	0	0	0	0															0	0	1	0	0	0	0	0	0	0	0	0	0	0	0	0	0	0	0
192	3	0	38	1	2	2	0	0	0	0	0	0	0	0	0	0															0	0	1	0	0	0	0	0	0	0	0	0	0	0	0	0	0	0	0
193	3	0	38	1	2	2	0	0	0	0	0	0	0	0	0	0															0	0	0	0	1	0	0	0	0	0	0	0	0	0	0	0	0	0	0
194	3	0	39	1	3	1	0	0	0	0	0	1	0	0	0	0															0	0	0	0	0	1	0	0	0	0	0	0	0	0	0	0	0	0	0
195	3	0	38	1	2	2	0	0	0	0	0	0	0	0	0	0															0	0	1	0	0	0	0	0	0	0	0	0	0	0	0	0	0	0	0
196	3	0	38	1	1	1	0	0	0	0	0	0	0	0	0	0															0	0	0	0	0	1	0	0	0	0	0	0	0	0	0	0	0	0	0
197	3	0	32	0	3	3	0	0	0	0	0	0	0	0	0	0															0	0	0	0	1	0	0	0	0	0	0	0	0	0	0	0	0	0	0
198	3	0	30	0	2	2	0	0	0	0	0	0	0	0	0	0															0	0	1	0	0	0	0	0	0	0	0	0	0	0	0	0	0	0	0
199	3	0	34	0	2	2	0	0	0	0	0	0	0	0	0	0															0	0	1	0	0	0	0	0	0	0	0	0	0	0	0	0	0	0	0
200	3	0	31	1	2	2	0	0	0	0	0	0	0	0	0	0															0	0	1	0	0	0	0	0	0	0	0	0	0	0	0	0	0	0	0
201	3	1	32	1	1	1	0	0	0	0	0	0	0	0	0	0															0	0	0	0	0	1	0	0	0	0	0	0	0	0	0	0	0	0	0
202	3	0	40	0	3	3	1	0	0	0	0	0	0	0	0	0															0	0	1	0	0	0	0	0	0	0	0	0	0	0	0	0	0	0	0
203	3	0	32	1	4	3	0	0	0	0	0	0	0	0	0	0															0	0	1	0	0	0	0	0	0	0	0	0	0	0	0	0	0	0	0
204	3	0	32	1	1	1	0	0	0	0	0	0	0	0	0	0															0	1	0	0	0	0	0	0	0	0	0	0	0	0	0	0	0	0	0
205	3	0	38	0	9	4	0	0	0	0	0	0	0	0	0	0															1	0	1	0	0	0	0	0	0	0	0	0	0	0	0	0	0	0	0
206	3	0	52	1	8	1	0	0	0	0	0	0	0	0	0	0															1	1	0	0	0	0	0	0	0	0	0	0	0	0	0	0	0	0	0
207	3	0	30	0	5	5	0	0	0	0	0	0	0	0	0	0															1	0	1	0	0	0	0	0	0	0	0	0	0	0	0	0	0	0	0
208	3	0	38	0	7	7	0	0	0	0	0	0	0	0	0	0															1	0	1	0	0	0	0	0	0	0	0	0	0	0	0	0	0	0	0
209	3	0	46	0	1	1	0	0	0	0	0	0	0	0	0	0															0	0	0	0	1	0	0	0	0	0	0	0	0	0	0	0	0	0	0
210	3	0	44	0	4	2	0	0	0	0	0	0	0	0	0	0															1	0	0	0	0	0	0	0	0	0	0	0	0	0	0	0	0	0	0
211	3	1	40	1	5	3	0	0	0	0	0	0	0	0	0	0															0	1	0	0	0	0	0	0	0	0	0	0	0	0	0	0	0	0	0
212	3	0	31	1	2	2	0	0	0	0	0	0	0	0	0	0															1	0	0	0	0	0	0	0	0	0	0	0	0	0	0	0	0	0	0
213	3	0	40	1	6	3	0	0	0	0	0	0	0	0	0	0															0	0	1	0	0	0	0	0	0	0	0	0	0	0	0	0	0	0	0
214	3	0	30	1	2	2	0	0	0	0	0	0	0	0	0	0															1	0	0	0	0	0	0	0	0	0	0	0	0	1	0	0	0	0	0
215	3	0	34	1	2	3	1	0	1	0	0	0	0	0	0	0															0	0	0	0	1	0	0	0	0	0	0	0	0	0	0	0	0	0	0
216	3	0	38	1	2	2	0	0	1	0	0	0	0	0	0	0															1	0	0	0	1	0	0	0	0	0	0	0	0	0	0	0	0	0	0
217	3	0	44	0	1	1	0	0	0	0	0	0	0	0	0	0															0	0	0	0	0	0	1	0	0	0	0	0	0	0	0	0	0	0	0
218	3	0	38	0	5	4	0	0	0	0	0	0	0	0	0	0															0	0	0	0	0	0	0	0	0	0	0	0	0	1	0	0	0	0	0
219	3	0	31	0	2	2	0	0	0	0	0	0	0	0	0	0															1	0	0	0	0	0	0	0	0	0	0	0	0	0	0	0	0	0	0
220	3	0	36	1	3	3	0	0	0	0	0	0	0	0	0	0															0	0	0	0	1	0	0	0	0	0	0	0	0	0	0	0	0	0	0
221	3	0	40	1	3	3	0	0	0	0	0	0	0	0	0	0															0	0	1	0	0	0	0	0	0	0	0	0	0	0	0	0	0	0	0
222	3	0	39	0	3	3	0	0	0	0	0	0	0	0	0	0															1	0	0	0	0	0	0	0	0	0	0	0	0	0	0	0	0	0	0
223	3	0	33	1	2	2	0	0	0	0	0	0	0	0	0	0															0	0	1	0	0	0	0	0	0	0	0	0	0	0	0	0	0	0	0
224	3	0	38	1	4	4	0	0	0	0	0	0	0	0	0	0															0	0	1	0	0	0	0	0	0	0	0	0	0	0	0	0	0	0	0
225	3	0	42	0	1	1	0	0	0	0	0	0	0	0	0	0															0	0	0	0	1	0	0	0	0	0	0	0	0	0	0	0	0	0	0
226	3	0	36	0	1	1	0	0	1	0	0	0	0	0	0	0															0	0	0	0	0	0	0	0	0	0	0	0	0	0	0	0	0	0	1
227	3	0	44	1	8	5	0	0	1	0	0	0	0	0	0	0															0	0	0	0	0	0	0	0	0	0	0	0	0	0	0	0	0	0	0
228	3	0	36	1	1	1	0	0	1	0	0	0	0	0	0	0															1	0	0	0	1	0	0	0	0	0	0	0	0	0	0	0	0	0	0
229	3	0	33	1	1	1	0	0	0	0	0	0	0	0	0	0															1	0	1	0	0	0	0	0	0	0	0	0	0	0	0	0	0	0	0
230	3	0	40	1	6	3	0	1	0	0	0	0	0	0	0	0															0	0	0	0	0	0	1	0	0	0	0	0	0	0	0	0	0	0	0
231	3	0	36	1	2	2	0	0	0	0	0	0	0	0	0	0															1	0	0	0	1	0	0	0	0	0	0	0	0	0	0	0	0	0	0
232	3	0	28	1	1	1	0	0	0	0	0	0	0	0	0	0															1	0	0	0	0	0	0	0	0	0	0	0	0	0	0	0	0	0	0
233	3	0	27	0	2	1	0	0	0	0	0	0	0	0	0	0															1	0	0	0	0	0	0	0	0	0	0	0	0	0	0	0	0	0	0
234	3	0	35	0	2	1	0	0	0	0	0	0	0	0	0	0															0	0	1	0	0	0	0	0	0	0	0	0	0	0	0	0	0	0	0
235	3	0	43	0	1	1	0	0	0	0	0	0	0	0	0	0															0	0	1	0	0	0	0	0	0	0	0	0	0	0	0	0	0	0	0
236	3	0	30	0	3	3	0	0	0	0	0	0	0	0	0	0															1	0	0	0	0	0	0	0	0	0	0	0	0	0	0	0	0	0	0
237	3	0	39	1	2	1	0	0	0	0	0	0	0	0	0	0															0	0	0	0	0	0	0	0	0	0	0	0	0	0	0	0	0	0	1
238	3	0	29	0	2	2	0	0	0	0	0	0	0	0	0	0															0	0	0	0	0	0	0	0	0	0	0	0	0	0	0	0	0	1	0
239	3	0	43	1	1	1	0	0	0	0	0	0	0	0	0	0															0	0	0	0	0	0	0	0	0	0	0	0	0	0	0	0	0	0	1
240	3	0	38	0	3	3	0	0	0	0	0	0	0	0	0	0															0	0	0	0	0	0	0	0	0	0	0	0	0	0	0	0	0	0	0
241	3	0	44	1	2	2	0	0	0	0	0	0	0	0	0	0															0	0	0	0	0	0	0	0	0	0	0	0	0	0	0	0	0	0	0
242	3	0	31	1	1	1	0	0	0	0	0	0	0	0	0	0															0	0	0	0	0	0	0	0	0	0	0	0	0	0	0	0	0	0	0
243	3	0	38	1	3	3	0	0	0	0	0	0	0	0	0	0															0	0	0	0	0	0	0	0	0	0	0	0	0	0	0	0	0	0	0
244	3	0	39	0	2	2	0	0	0	0	0	0	0	0	0	0															0	0	0	0	0	0	0	0	0	0	0	0	0	0	0	0	0	1	0
245	3	0	33	0	2	2	0	0	0	0	0	0	0	0	0	0															0	0	1	0	0	0	0	0	0	0	0	0	0	0	0	0	0	0	0
246	3	0	35	1	2	2	0	0	0	0	0	0	0	0	0	0															1	0	0	0	0	0	0	0	0	0	0	0	0	0	0	0	0	0	0
247	3	0	35	0	3	3	0	0	0	0	0	0	0	0	0	0															0	0	0	0	0	0	0	0	0	0	0	0	0	1	0	0	0	0	0
248	3	0	39	0	4	3	0	0	0	0	0	0	0	0	0	0															0	0	0	0	0	0	0	0	0	0	0	0	0	1	0	0	0	0	0
249	3	0	35	1	2	2	0	0	0	0	0	0	0	0	0	0															0	0	0	0	0	0	0	0	0	0	0	0	0	1	0	0	0	0	0
250	3	0	35	1	2	2	0	0	0	0	0	0	0	0	0	0															0	0	0	0	1	0	0	0	0	0	0	0	0	0	0	0	0	0	0
251	3	0	29	0	5	4	0	0	0	0	0	0	0	0	0	0															0	0	0	0	0	0	0	0	0	0	0	0	0	1	0	0	0	0	0
252	3	0	45	0	3	3	0	0	0	0	0	0	0	0	0	0															0	0	0	0	1	0	0	1	0	0	0	0	0	0	0	0	0	0	0
253	3	0	43	0	3	3	0	0	0	0	0	0	0	0	0	0															0	0	0	0	0	0	0	0	0	0	0	0	0	1	0	0	0	0	0
254	3	0	38	0	4	4	0	0	0	0	0	0	0	0	0	0															0	0	0	0	0	0	0	0	0	0	0	0	0	1	0	0	0	0	0
255	3	0	47	0	2	2	0	0	0	0	0	0	0	0	0	0															0	0	0	0	0	0	0	0	0	0	0	0	0	1	0	0	0	0	0
256	3	0	32	0	1	1	0	0	0	0	0	0	0	0	0	0															0	0	0	0	0	0	0	0	0	0	0	0	0	0	1	0	0	0	0
257	3	0	38	0	1	1	0	0	1	0	0	0	0	0	0	0															0	0	0	0	0	0	1	0	0	0	0	0	0	0	0	0	0	0	0
258	2	0	40	1	4	3	0	0	0	0	0	0	0	0	0	0															0	0	0	0	0	0	0	0	0	0	0	0	0	1	0	0	0	0	0
259	3	0	41	1	3	3	0	0	0	0	0	0	0	0	0	0															0	0	0	0	0	0	0	0	0	0	0	0	0	1	0	0	0	0	0
260	3	0	38	1	2	2	0	0	0	0	0	0	0	0	0	0															0	0	0	0	0	0	0	0	0	0	0	0	0	1	0	0	0	0	0
261	3	0	41	0	3	3	0	0	0	0	0	0	0	0	0	0															0	0	0	0	0	0	0	0	0	0	0	0	0	1	0	0	0	0	0
262	3	1	37	1	2	2	0	0	0	0	0	0	0	0	0	0															0	0	1	0	0	0	0	0	0	0	0	0	0	0	0	0	0	0	0
263	3	0	41	0	2	2	0	0	0	0	0	0	0	0	0	0															0	0	1	0	0	0	0	0	0	0	0	0	0	0	0	0	0	0	0
264	3	0	29	1	2	2	0	0	0	1	1	0	0	0	0	0															0	0	0	0	1	0	0	0	0	0	0	0	0	0	0	0	0	0	0
265	3	0	34	0	1	1	0	0	0	0	0	0	0	0	0	0															1	0	0	0	0	0	0	0	0	0	0	0	0	0	0	0	0	0	0
266	3	0	35	1	3	2	0	0	0	0	0	0	0	0	0	0															1	0	0	0	0	0	0	0	0	0	0	0	0	0	0	0	0	0	0
267	3	0	36	0	1	1	0	0	0	0	0	0	0	0	0	0															1	0	0	0	0	0	0	0	0	0	0	0	0	0	0	0	0	0	0
268	3	0	33	1	2	2	0	0	0	0	0	0	0	0	0	0															1	0	0	0	0	0	0	0	0	0	0	0	0	0	0	0	0	0	0
269	3	0	33	1	5	5	0	0	0	0	0	0	0	0	0	0															1	0	0	0	0	0	0	0	0	0	0	0	0	0	0	0	0	0	0
270	3	0	47	1	3	1	0	0	0	0	0	0	0	0	0	0															0	0	1	0	0	0	0	0	0	0	0	0	0	0	0	0	0	0	0
271	3	0	43	1	7	3	0	0	0	0	0	0	0	0	0	0															0	0	1	0	0	0	0	0	0	0	0	0	0	0	0	0	0	0	0
272	3	0	44	1	3	3	0	0	0	0	0	0	0	0	0	0															0	0	1	0	0	0	0	0	0	0	0	0	0	0	0	0	0	0	0
273	3	0	33	1	2	2	0	0	0	0	0	0	0	0	0	0															0	0	0	0	0	1	0	0	0	0	0	0	0	0	0	0	0	0	0
274	3	0	39	1	3	3	0	0	0	0	0	0	0	0	0	0															0	0	1	0	0	0	0	0	0	0	0	0	0	0	0	0	0	0	0
275	3	0	37	0	3	3	0	0	0	0	0	0	0	0	0	0															0	0	0	0	0	0	0	0	0	0	1	0	0	0	0	0	0	0	0
276	3	0	42	1	4	4	0	0	0	0	0	0	0	0	0	0															0	0	1	0	0	0	0	0	0	0	0	0	0	0	0	0	0	0	0
277	3	0	43	0	2	2	0	0	0	0	0	0	0	0	0	0															0	0	1	0	0	0	0	0	0	0	0	0	0	0	0	0	0	0	0
278	3	0	42	0	5	4	0	0	0	0	0	0	0	0	0	0															1	0	0	0	0	0	0	0	0	0	0	0	0	0	0	0	0	0	0
279	3	0	47	1	1	1	0	0	0	0	0	0	0	0	0	0															0	0	1	0	0	0	0	0	0	0	0	0	0	0	0	0	0	0	0
280	3	0	43	1	1	1	0	0	0	0	0	0	0	0	0	0															0	0	1	0	0	0	0	0	0	0	0	0	0	0	0	0	0	0	0
281	3	0	29	1	1	1	0	0	0	0	0	0	0	0	0	0															0	0	0	0	0	1	0	0	0	0	0	0	0	0	0	0	0	0	0
282	3	0	39	1	3	3	0	0	0	0	0	0	0	0	0	0															0	0	1	0	0	0	0	0	0	0	0	0	0	0	0	0	0	0	0
283	3	0	35	1	3	3	0	0	0	0	0	0	0	0	0	0															0	0	1	0	0	0	0	0	0	0	0	0	0	0	0	0	0	0	0
284	3	0	41		2	2	0	0	0	0	0	0	0	0	0	0															0	0	1	0	0	0	0	0	0	0	0	0	0	0	0	0	0	0	0
285	3	0	39	1	2	2	0	0	0	0	0	0	0	0	0	0															0	0	0	0	0	0	0	0	0	0	0	0	0	0	0	0	0	0	1
286	3	0	36	1	1	1	0	0	0	0	0	0	0	0	0	0															0	0	0	0	0	0	0	0	0	0	0	0	0	0	0	0	1	0	0
287	3	0	39	0	1	1	0	0	0	0	0	0	0	0	0	0															0	0	0	0	0	0	0	0	0	0	0	0	0	1	0	0	0	0	0
288	3	0	38	1	2	2	0	0	0	0	0	0	0	0	0	0															0	0	0	0	0	0	0	0	0	0	0	0	0	1	0	0	0	0	0
289	3	0	44	1	2	2	0	0	0	0	0	0	0	0	0	0															0	0	1	0	0	0	0	0	0	0	0	0	0	0	0	0	0	0	0
290	3	0	22	1	1	1	0	0	0	0	0	0	0	0	0	0															1	0	0	0	0	0	0	0	0	0	0	0	0	0	0	0	0	0	0
291	3	0	33	1	2	2	0	0	0	0	0	0	0	0	0	0															0	0	0	0	0	0	0	0	0	0	0	0	0	0	0	0	0	0	1
292	3	0	40	0	2	2	0	0	0	0	0	0	0	0	0	0															0	0	0	0	0	1	0	0	0	0	0	0	0	0	0	0	0	0	0
293	3	0	42	0	1	1	0	0	0	0	0	0	0	0	0	0															1	0	0	0	0	0	0	0	0	0	0	0	0	0	0	0	0	0	0
294	3	0	32	0	3	3	0	0	0	0	0	0	0	0	0	0															1	0	0	0	0	0	0	0	0	0	0	0	0	0	0	0	0	0	0
295	3	0	40	1	5	3	0	0	0	0	0	0	0	0	0	0															0	0	0	0	0	0	0	0	0	0	0	0	0	0	0	0	0	0	1
296	3	0	37	1	3	2	0	0	0	0	0	0	0	0	0	0															0	0	1	0	0	0	0	0	0	0	0	0	0	0	0	0	0	0	0
297	2	1	38	1	3	3	0	0	0	0	0	0	0	0	0	0															0	0	0	0	0	0	0	0	0	0	0	0	0	0	0	0	0	0	1
298	2	1	24	1	1	1	0	0	0	0	0	0	0	0	0	0															0	0	0	0	0	1	0	0	0	0	0	0	0	0	0	0	0	0	0
299	2	1	39		4	4	0	0	0	0	0	0	0	0	0	0															0	0	1	0	0	0	0	0	0	0	0	0	0	0	0	0	0	0	0
300	2	1	44	1	7	4	0	0	0	0	0	0	0	0	0	0															1	0	0	0	0	0	0	0	0	0	0	0	0	0	0	0	0	0	0
301	2	0	32	0	6	3	0	0	0	0	0	0	0	0	0	0															0	0	1	0	0	0	0	0	0	0	0	0	0	0	0	0	0	0	0
302	2	0	19.5	0	1	1	0	0	0	0	0	0	0	0	0	0															0	0	0	0	0	0	0	0	0	0	0	0	0	0	0	0	0	0	0
303	2	0	32	1	2	2	0	0	0	0	0	0	0	0	0	0															0	0	1	0	0	0	0	0	0	0	0	0	0	0	0	0	0	0	0
304	2	1	34	0	7	7	0	0	0	0	0	0	0	0	0	0															0	0	0	0	0	0	0	0	0	0	0	0	0	0	0	0	0	0	0
305	2	0	25	0	3	3	0	0	0	0	0	0	0	0	0	0															0	0	0	0	0	0	0	0	0	0	0	0	0	0	0	0	0	1	0
306	2	0	41	1	4	3	0	0	0	0	0	0	0	0	0	0															0	0	0	0	0	0	0	0	0	0	0	0	0	0	0	0	0	0	0
307	2	0	34	1	2	2	0	0	0	0	0	0	0	0	0	0															0	0	0	0	0	0	0	0	0	0	0	0	0	0	0	0	0	0	1
308	2																														1	0	0	0	0	0	0	0	0	0	0	0	0	0	0	0	0	0	0
309	2																														1	0	0	0	0	0	0	0	0	0	0	0	0	0	0	0	0	0	0
310	2																														0	0	1	0	0	0	0	0	0	0	0	0	0	0	0	0	0	0	0
311	2																														0	0	0	0	0	0	0	0	0	0	0	0	0	0	0	0	0	0	1
312	2																														0	1	0	0	0	0	0	0	0	0	0	0	0	0	0	0	0	0	0
313	2																														0	1	0	0	0	0	0	0	0	0	0	0	0	0	0	0	0	0	0
314	2																														1	0	0	0	0	0	0	0	0	0	0	0	0	0	0	0	0	0	0
315	2																														1	0	0	0	0	0	0	0	0	0	0	0	0	0	0	0	0	0	0
316	2																														0	0	0	0	0	0	0	0	0	0	0	0	0	0	1	0	0	0	0
317	2																														0	0	0	0	0	0	0	0	0	0	0	0	0	0	1	0	0	0	0
318	2																														0	0	0	0	0	0	0	0	0	0	0	0	0	0	0	0	0	0	0
319	2																														0	0	1	0	0	0	0	0	0	0	0	0	0	0	0	0	0	0	0
320	2																														1	0	0	0	0	0	0	0	0	0	0	0	0	0	0	0	0	0	0
321	2																														1	0	0	0	0	0	0	0	0	0	0	0	0	0	0	0	0	0	0
322	2																														1	0	0	0	0	0	0	0	0	0	0	0	0	0	0	0	0	0	0
323	2																														1	0	0	0	0	0	0	0	0	0	0	0	0	0	0	0	0	0	0
324	2																														1	0	0	0	0	0	0	0	0	0	0	0	0	0	0	0	0	0	0
325	2																														1	0	0	0	0	0	0	0	0	0	0	0	0	0	0	0	0	0	0
326	2																														1	0	0	0	0	0	0	0	0	0	0	0	0	0	0	0	0	0	0
327	2																														1	0	0	0	0	0	0	0	0	0	0	0	0	0	0	0	0	0	0
328	2																														1	0	0	0	0	0	0	0	0	0	0	0	0	0	0	0	0	0	0
329	2																														1	0	0	0	0	0	0	0	0	0	0	0	0	0	0	0	0	0	0
330	2																														0	0	0	0	0	1	0	0	0	0	0	0	0	0	0	0	0	0	0
331	2																														0	0	0	0	0	1	0	0	0	0	0	0	0	0	0	0	0	0	0
332	2																														0	0	1	0	0	0	0	0	0	0	0	0	0	0	0	0	0	0	0
333	2																														0	0	1	0	0	0	0	0	0	0	0	0	0	0	0	0	0	0	0
334	2																														0	0	1	0	0	0	0	0	0	0	0	0	0	0	0	0	0	0	0
335	2																														0	1	0	0	0	0	0	0	0	0	0	0	0	0	0	0	0	0	0
336	2																														0	0	1	0	0	0	0	0	0	0	0	0	0	0	0	0	0	0	0
337	2																														0	0	1	0	0	0	0	0	0	0	0	0	0	0	0	0	0	0	0
338	2																														0	0	1	0	0	0	0	0	0	0	0	0	0	0	0	0	0	0	0
339	2																														1	0	0	0	0	0	0	0	0	0	0	0	0	0	0	0	0	0	0
340	2																														1	0	0	0	0	0	0	0	0	0	0	0	0	0	0	0	0	0	0
341	2																														1	0	0	0	0	0	0	0	0	0	0	0	0	0	0	0	0	0	0
342	2																														1	0	0	0	0	0	0	0	0	0	0	0	0	0	0	0	0	0	0
343	2																														0	0	1	0	0	0	0	0	0	0	0	0	0	0	0	0	0	0	0
344	2																														0	0	1	0	0	0	0	0	0	0	0	0	0	0	0	0	0	0	0
345	2																														0	0	0	0	1	0	0	0	0	0	0	0	0	0	0	0	0	0	0
346	2																														0	0	1	0	0	0	0	0	0	0	0	0	0	0	0	0	0	0	0
347	2																														0	0	1	0	0	0	0	0	0	0	0	0	0	0	0	0	0	0	0
348	2																														0	0	1	0	0	0	0	0	0	0	0	0	0	0	0	0	0	0	0
349	2																														0	0	0	0	0	1	0	0	0	0	0	0	0	0	0	0	0	0	0
350	2																														0	0	0	0	0	0	0	0	0	0	0	0	0	1	0	0	0	0	0
351	2																														0	0	0	0	0	0	0	1	0	0	0	0	0	0	0	0	0	0	0
352	2																														0	0	0	0	0	0	0	0	0	0	0	0	0	0	0	0	0	0	1
353	2																														0	0	0	0	0	0	0	0	0	0	0	0	0	0	0	0	0	0	1
354	2																														0	0	0	0	0	0	0	0	0	0	0	0	0	0	0	0	0	0	1
355	2																														1	0	0	0	0	0	0	0	0	0	0	0	0	0	0	0	0	0	0
356	2																														0	0	1	0	0	0	0	0	0	0	0	0	0	0	0	0	0	0	0
357	2																														0	0	1	0	0	0	0	0	0	0	0	0	0	0	0	0	0	0	0
358	2																														0	0	1	0	0	0	0	0	0	0	0	0	0	0	0	0	0	0	0
359	2																														0	0	1	0	0	0	0	0	0	0	0	0	0	0	0	0	0	0	0
360	2																														0	0	1	0	0	0	0	0	0	0	0	0	0	0	0	0	0	0	0
361	2																														0	0	0	0	0	1	0	0	0	0	0	0	0	0	0	0	0	0	0
362	1	0	33	0	3	3	0	0	0	0	0	0	0	0	0	0															0	0	1	0	0	0	0	0	0	0	0	0	0	0	0	0	0	0	0
363	1	0	39	0	1	2	0	0	0	0	0	0	0	0	0	0															0	0	1	0	0	0	0	0	0	0	0	0	0	0	0	0	0	0	0
364	1	0	40	1	3	2	0	0	0	0	0	0	0	0	0	0															0	0	1	0	0	0	0	0	0	0	0	0	0	0	0	0	0	0	0
365	1	0	44	0	1	1	0	0	0	0	0	0	0	0	0	0															1	0	0	0	1	0	0	0	0	0	0	0	0	0	0	0	0	0	0
366	1	0	38	0	4	3	0	0	0	0	0	0	0	0	0	0															1	0	1	0	0	0	0	0	0	0	0	0	0	0	0	0	0	0	0
367	1	0	38	0	2	1	0	0	0	0	0	0	0	0	0	0															0	0	1	0	0	0	0	0	0	0	0	0	0	0	0	0	0	0	0
368	1	0	36	1	3	2	0	0	0	0	0	0	0	0	0	0															0	0	1	0	0	0	0	0	0	0	0	0	0	0	0	0	0	0	0
369	1	0	36	1	1	1	0	0	0	0	1	0	0	0	0	0															0	1	0	0	0	0	0	0	0	0	0	0	0	0	0	0	0	0	0
370	1	1	31	1	2	2	0	0	0	0	0	0	0	0	0	0															1	1	0	0	0	0	0	0	0	0	0	0	0	0	0	0	0	0	0
371	1	0	42		2	1	0	0	0	0	0	0	0	0	0	0															1	0	0	0	0	0	0	0	0	0	0	0	0	1	0	0	0	0	0
372	1	0	35	0	2	2	0	0	0	0	0	0	0	0	0	0															0	0	0	0	0	0	0	0	0	0	0	0	0	0	0	0	0	0	0
373	1	0	40		1	1	0	0	0	0	0	0	0	0	0	0															0	0	0	0	0	0	0	0	0	0	0	0	0	0	0	0	0	0	0
374	1	0	30	1	1	1	0	0	0	0	0	0	0	0	0	0															0	0	0	0	0	0	0	0	0	0	0	0	0	1	0	0	0	0	0
375	1	0	42	1	1	1	0	0	0	0	0	0	0	0	0	0															0	0	0	0	0	0	0	0	0	0	0	0	0	0	0	0	1	0	0
376	1	0	33	1	4	2	0	0	0	0	0	0	0	1	0	0															0	0	0	0	0	0	0	0	0	0	0	0	0	0	1	0	0	0	0
377	1	0	30	1	3	3	0	0	0	0	0	0	0	0	0	0															0	0	1	0	0	0	0	0	0	0	0	0	0	0	0	0	0	0	0
378	1	0	44	0	4	4	0	0	0	0	0	0	0	0	0	0															0	0	0	0	0	1	0	0	0	0	0	0	0	0	0	0	0	0	0
379	1	0	32	0	2	2	0	0	0	0	0	0	0	0	0	0															0	0	0	0	0	1	0	0	0	0	0	0	0	0	0	0	0	0	0
380	1	0	46	0	3	3	0	0	0	0	0	0	0	0	0	0															0	0	0	0	0	0	0	0	0	0	0	0	0	0	0	0	0	1	0
381	1	0	32	1	2	2	0	0	0	0	0	0	0	0	0	0															0	0	0	0	0	0	0	0	0	0	0	0	0	0	1	0	0	0	0
382	1	0	37	1	1	1	0	0	0	0	0	0	0	0	0	0															0	0	0	0	0	0	0	1	0	0	0	0	0	0	0	0	0	0	0
383	1	0	38	1	3	3	0	0	0	0	0	0	0	0	0	0															0	0	1	0	0	0	0	0	0	0	0	0	0	0	0	0	0	0	0
384	1	0	35	0	3	3	0	0	0	0	0	0	0	0	0	0															0	0	1	0	0	0	0	0	0	0	0	0	0	0	0	0	0	0	0
385	1	0	36	1	2	2	0	0	0	0	0	0	0	0	0	0															1	0	0	0	0	0	0	0	0	0	0	0	0	1	0	0	0	0	0
386	1	0	30	0	3	2	0	0	0	0	0	0	0	0	0	0															1	0	1	0	0	0	0	0	0	0	0	0	0	0	0	0	0	0	0
387	1	0	23	0	2	2	0	0	1	0	0	0	0	0	0	0															1	0	0	0	0	0	0	0	0	0	0	0	0	0	0	0	0	0	0
388	1	0	39	0	4	2	0	1	0	0	0	0	0	0	0	0															1	0	0	0	0	0	0	0	0	0	0	0	0	0	1	0	0	0	0
389	1	0	30	1	5	3	0	0	0	1	0	0	0	0	1	0															1	0	0	0	0	1	0	0	0	0	0	0	0	0	0	0	0	0	0
390	1	0	32	1	2	2	0	0	1	0	0	0	0	0	0	0															0	0	1	0	1	0	0	0	0	0	0	0	0	0	0	0	0	0	0
391	1	0	34	0	2	2	0	0	1	0	0	0	0	0	0	0															1	0	1	0	0	0	0	0	0	0	0	0	0	0	0	0	0	0	0
392	1	0	37	1	4	1	0	0	0	0	0	0	0	0	0	0															0	0	0	0	0	0	0	0	0	0	0	0	0	0	0	0	0	0	0
393	1	0	33	0	3	1	0	0	0	0	0	0	0	0	0	0															0	0	0	0	0	0	0	0	0	0	0	0	0	0	0	0	0	0	0
394	1	0	40	1	2	2	0	0	0	0	0	0	0	0	0	0															0	0	0	0	0	0	0	0	0	0	0	0	0	0	0	0	0	0	0
395	1	0	38	1	4	2	0	0	0	0	0	0	0	0	0	0															0	0	0	0	0	0	0	0	0	0	0	0	0	0	0	0	0	1	0
396	1	0	38	1	1	1	0	0	0	0	0	0	0	0	0	0															0	0	0	0	0	0	0	0	0	0	0	0	0	0	0	0	0	0	0
397	1	0	35	0	1	1	0	0	0	0	0	0	0	0	0	0															0	0	0	0	0	0	0	0	0	0	0	0	0	0	0	0	0	0	0
398	1	0	33	1	1	1	0	0	0	0	0	0	0	0	0	0															0	0	0	0	0	0	0	0	0	0	0	0	0	1	0	0	0	0	0
399	1	0	38	1	2	2	0	0	0	0	0	0	0	0	0	0															0	0	0	0	0	0	0	0	0	0	0	0	0	0	0	0	1	0	0
400	1	0	40	1	1	1	0	0	1	0	0	0	0	0	0	0															0	0	0	0	0	0	0	0	0	0	0	0	0	1	0	0	0	0	0
401	1	0	30	1	1	1	0	1	1	0	0	0	0	0	0	0															0	0	0	0	0	0	1	0	0	0	0	0	0	0	0	0	0	0	0
402	1	0	32	1	2	1	0	0	1	0	0	0	0	0	0	0															1	0	0	0	1	0	0	0	0	0	0	0	0	0	0	0	0	0	0
403	1	0	37	1	1	1	0	0	0	0	0	1	0	0	1	0															1	0	0	0	0	1	0	0	0	0	0	0	0	0	0	0	0	0	0
404	1	0	38	0	4	2	0	0	1	0	0	0	0	0	0	0															1	0	1	0	0	0	0	0	0	0	0	0	0	0	0	0	0	0	0
405	1	1	35	1	4	3	0	0	0	0	0	0	0	0	0	0															0	0	0	0	0	0	0	0	0	0	0	0	0	1	0	0	0	0	0
406	1	1	43	1	2	2	0	0	0	0	0	0	0	0	0	0															0	0	1	0	0	0	0	0	0	0	0	0	0	0	0	0	0	0	0
407	1	0	41	1	3	2	0	0	0	0	0	0	0	0	0	0															0	0	1	0	0	0	0	0	0	0	0	0	0	0	0	0	0	0	0
408	1	0	28	0	2	2	0	0	1	0	0	0	0	0	0	0															0	0	0	0	0	0	0	0	0	0	0	0	0	0	0	0	0	0	0
409	1	1	39	1	3	3	0	0	1	0	0	0	0	0	0	0															0	0	0	0	0	0	0	0	0	0	0	0	0	0	0	0	0	0	0
410	1	0	36	0	2	2	0	0	0	0	1	0	0	0	0	0															0	0	0	0	0	1	0	0	0	0	0	0	0	0	0	0	0	0	0
411	1	0	36	1	5	3	0	0	0	0	1	0	0	0	0	0															0	0	1	0	0	0	0	0	0	0	0	0	0	0	0	0	0	0	0
412	1	0																													1	0	0	0	0	0	0	0	0	0	0	0	0	0	0	0	0	0	0
413	1	0																													1	0	0	0	0	0	0	0	0	0	0	0	0	0	0	0	0	0	0
414	1	0																													1	0	0	0	0	0	0	0	0	0	0	0	0	0	0	0	0	0	0
415	0	1	32																												1	0	0	0	0	0	0	0	0	0	0	0	0	0	0	0	0	0	0
416	0																														1	0	0	0	0	0	0	0	0	0	0	0	0	0	0	0	0	0	0
417	0	1	30																												0	1	0	0	0	0	0	0	0	0	0	0	0	0	0	0	0	0	0
418	0	1	40																												0	0	1	0	0	0	0	0	0	0	0	0	0	0	0	0	0	0	0
419	0	1	39																												0	0	1	0	0	0	0	0	0	0	0	0	0	0	0	0	0	0	0
420	0	0	40		3	2			1																						0	0	1	0	0	0	0	0	0	0	0	0	0	0	0	0	0	0	0
421	0	0	36		5	4																									0	0	0	0	0	1	0	0	0	0	0	0	0	0	0	0	0	0	0
422	0	0	40		4	2																									0	0	0	0	0	1	0	0	0	0	0	0	0	0	0	0	0	0	0
423	0	0	31		1	1																									0	0	0	0	0	0	0	0	0	0	0	0	0	0	0	0	0	1	0
424	0	0	34		1	1			1																						0	0	0	0	0	0	0	0	0	0	0	0	0	0	0	0	0	0	0
425	0	0	39						1																						0	0	0	0	0	0	0	0	0	0	0	0	0	0	0	0	0	0	0
426	0	0	35		1	0																									1	0	0	0	0	0	0	0	0	0	0	0	0	0	0	0	0	0	0
427	0	0	37		1	0																									1	0	0	0	0	0	0	0	0	0	0	0	0	0	0	0	0	0	0
428	0	0	32																												1	0	0	0	0	0	0	0	0	0	0	0	0	0	0	0	0	0	0
429	0	0	36																												1	0	0	0	0	0	0	0	0	0	0	0	0	0	0	0	0	0	0
430	0	0	25		3	2																									0	0	1	0	0	0	0	0	0	0	0	0	0	0	0	0	0	0	0
431	0	0	37		5	1																									0	0	1	0	0	0	0	0	0	0	0	0	0	0	0	0	0	0	0
432	0	0	41		2	1																									0	0	1	0	0	0	0	0	0	0	0	0	0	0	0	0	0	0	0
433	0	0	36		3	2																									0	0	1	0	0	0	0	0	0	0	0	0	0	0	0	0	0	0	0
434	0																														0	0	1	0	0	0	0	0	0	0	0	0	0	0	0	0	0	0	0
435	0	0	33		1	1			1																						0	0	0	0	0	1	0	0	0	0	0	0	0	0	0	0	0	0	0
436	0	0	37		2	1			1																						0	1	0	0	0	0	0	0	0	0	0	0	0	0	0	0	0	0	0
437	0	0	29																												1	0	0	0	0	0	0	0	0	0	0	0	0	0	0	0	0	0	0
438	0	0	38																												1	0	0	0	0	0	0	0	0	0	0	0	0	0	0	0	0	0	0
439	0	0	39																												1	0	0	0	0	0	0	0	0	0	0	0	0	0	0	0	0	0	0
440	0	0	29		2	1			1																						0	0	0	0	0	0	0	0	0	0	0	0	0	0	0	0	0	0	1
441	0	0	43		3	1			1																						0	0	0	0	0	0	0	0	0	0	0	0	0	0	0	0	0	0	0
442	0	0	30																												0	0	0	0	0	0	0	0	0	0	0	0	0	0	0	0	0	0	0
443	0	0	35						1																						0	0	1	0	0	0	0	0	0	0	0	0	0	0	0	0	0	0	0
444	3	1	29	1	2	2	0	0	0	0	0	0	0	0	0	0	0	0	0	0	0	0	0	1	0	0	0	0	0	0	0	0	0	0	0	0	0	0	0	0	0	0	0	0	0	0	0	0	0
445	3	1	32	1	2	1	0	0	0	0	0	0	0	0	0	0	0	0	0	0	0	0	0	0	0	0	1	0	0	0	0	0	0	0	0	0	0	0	0	0	0	0	0	0	0	0	0	0	0
446	3	1	26	0	4	4	0	0	0	0	0	0	0	0	0	0	0	0	0	0	0	0	0	0	0	1	0	0	0	0	0	0	0	0	0	0	0	0	0	0	0	0	0	0	0	0	0	0	0
447	3	1	36	1	2	2	0	0	0	0	0	1	0	0	0	0	0	0	0	0	0	0	0	0	0	0	1	0	0	0	0	0	0	0	0	0	0	0	0	0	0	0	0	0	0	0	0	0	0
448	3	1	42	1	5	5	0	0	0	0	0	0	0	0	0	0	0	0	0	0	0	0	0	0	0	0	1	0	0	0	0	0	0	0	0	0	0	0	0	0	0	0	0	0	0	0	0	0	0
449	3	1	37	1	2	2	0	0	0	0	0	0	0	0	0	0	0	0	0	0	0	0	0	0	0	0	1	0	0	0	0	0	0	0	0	0	0	0	0	0	0	0	0	0	0	0	0	0	0
450	3	1	42	0	4	4	0	0	0	0	0	0	0	0	0	0	0	0	0	0	0	0	0	0	0	1	0	0	0	0	0	0	0	0	0	0	0	0	0	0	0	0	0	0	0	0	0	0	0
451	3	1	34	1	5	5	0	0	0	0	0	0	0	0	0	0	0	0	0	0	0	0	0	0	0	0	1	0	0	0	0	0	0	0	0	0	0	0	0	0	0	0	0	0	0	0	0	0	0
452	3	1	37	0	3	3	0	0	0	0	0	0	0	0	0	0	0	0	0	0	0	0	0	0	0	1	0	0	0	0	0	0	0	0	0	0	0	0	0	0	0	0	0	0	0	0	0	0	0
453	3	1	24	1	1	1	0	0	0	0	0	0	0	0	0	0	0	0	0	0	0	0	0	0	0	0	1	0	0	0	0	0	0	0	0	0	0	0	0	0	0	0	0	0	0	0	0	0	0
454	3	1	36	1	4	4	0	0	0	0	0	0	0	0	0	0	0	0	0	0	0	0	0	1	0	0	0	0	0	0	0	0	0	0	0	0	0	0	0	0	0	0	0	0	0	0	0	0	0
455	3	1	29	1	1	1	0	0	0	0	0	0	0	0	0	0	0	0	0	0	0	0	0	0	0	0	1	0	0	0	0	0	0	0	0	0	0	0	0	0	0	0	0	0	0	0	0	0	0
456	3	1	34	1	3	3	0	0	0	0	0	0	0	0	0	0	0	0	0	0	0	0	0	1	0	0	0	0	0	0	0	0	0	0	0	0	0	0	0	0	0	0	0	0	0	0	0	0	0
457	3	1	38	1	2	2	0	0	0	0	0	0	0	0	0	0	0	0	0	0	0	0	0	0	0	0	0	1	0	0	0	0	0	0	0	0	0	0	0	0	0	0	0	0	0	0	0	0	0
458	3	1	41	1	4	4	0	0	0	0	0	0	0	0	0	0	0	0	0	0	0	0	0	0	0	1	0	0	0	0	0	0	0	0	0	0	0	0	0	0	0	0	0	0	0	0	0	0	0
459	3	1	32	1	2	2	0	0	0	0	0	0	0	0	0	0	0	0	0	0	0	0	0	0	0	0	0	1	0	0	0	0	0	0	0	0	0	0	0	0	0	0	0	0	0	0	0	0	0
460	3	1	47	1	7	6	0	0	0	0	0	0	0	0	0	0	0	0	0	0	0	0	0	0	0	0	1	0	0	0	0	0	0	0	0	0	0	0	0	0	0	0	0	0	0	0	0	0	0
461	3	1	32	1	2	2	0	0	0	0	0	0	0	0	0	0	0	0	0	0	0	0	0	0	0	0	1	0	0	0	0	0	0	0	0	0	0	0	0	0	0	0	0	0	0	0	0	0	0
462	3	1	36	0	2	2	0	0	0	0	0	0	0	0	0	0	0	0	0	0	0	0	0	0	0	0	0	0	0	0	0	0	0	0	0	0	0	0	0	0	0	0	0	0	0	0	0	0	0
463	3	1	31	1	2	2	0	0	0	0	0	0	0	0	0	0	0	0	0	0	0	0	0	0	1	0	0	0	0	0	0	0	0	0	0	0	0	0	0	0	0	0	0	0	0	0	0	0	0
464	3	1	31		1	1	0	0	0	0	0	0	0	0	0	0	0	0	0	0	0	0	0	0	0	0	0	1	0	0	0	0	0	0	0	0	0	0	0	0	0	0	0	0	0	0	0	0	0
465	3	1	36	1	4	4	0	0	0	0	0	0	0	0	0	0	0	0	0	0	0	0	0	1	0	0	0	0	0	0	0	0	0	0	0	0	0	0	0	0	0	0	0	0	0	0	0	0	0
466	3	1	36	1	4	4	0	0	0	0	0	0	0	0	0	0	0	0	0	0	0	0	0	0	0	1	0	0	0	0	0	0	0	0	0	0	0	0	0	0	0	0	0	0	0	0	0	0	0
467	3	1	31	1	1	1	0	0	0	0	0	0	0	0	0	0	0	0	0	0	0	0	0	0	0	0	1	0	0	0	0	0	0	0	0	0	0	0	0	0	0	0	0	0	0	0	0	0	0
468	3	1	29	1	2	2	0	1	0	0	0	0	0	0	0	0	0	0	0	0	0	0	0	0	0	0	0	1	0	0	0	0	0	0	0	0	0	0	0	0	0	0	0	0	0	0	0	0	0
469	3	1	35		2	2	0	0	0	0	0	0	0	0	0	0	0	0	0	0	0	0	0	0	1	0	0	0	0	0	0	0	0	0	0	0	0	0	0	0	0	0	0	0	0	0	0	0	0
470	3	1	30		2	2	0	0	0	0	0	0	0	0	0	0	0	0	0	0	0	0	0	0	0	0	1	0	0	0	0	0	0	0	0	0	0	0	0	0	0	0	0	0	0	0	0	0	0
471	3	1	32	1	2	2	0	0	0	0	0	0	0	0	0	0	0	0	0	0	0	0	0	0	0	0	1	0	0	0	0	0	0	0	0	0	0	0	0	0	0	0	0	0	0	0	0	0	0
472	3	1	31	1	1	1	0	0	0	0	0	1	0	0	0	0	0	0	0	0	0	0	0	0	0	0	1	0	0	0	0	0	0	0	0	0	0	0	0	0	0	0	0	0	0	0	0	0	0
473	3	1	39	1	2	2	0	0	0	0	0	0	0	0	0	0	0	0	0	0	0	0	0	0	0	0	1	0	0	0	0	0	0	0	0	0	0	0	0	0	0	0	0	0	0	0	0	0	0
474	3	1	42	1	2	2	0	0	0	0	0	0	0	0	0	0	0	0	0	0	0	0	0	0	0	1	0	0	0	0	0	0	0	0	0	0	0	0	0	0	0	0	0	0	0	0	0	0	0
475	3	1	27	1	1	1	0	0	0	0	0	0	0	0	0	0	0	0	0	0	0	0	0	0	0	0	1	0	0	0	0	0	0	0	0	0	0	0	0	0	0	0	0	0	0	0	0	0	0
476	3	1	29	1	2	2	0	0	0	0	0	0	0	0	0	0	0	0	0	0	0	0	0	1	0	0	0	0	0	0	0	0	0	0	0	0	0	0	0	0	0	0	0	0	0	0	0	0	0
477	3	1	33	0	1	1	0	0	0	0	0	0	0	0	0	0	0	0	0	0	0	0	0	0	0	1	0	0	0	0	0	0	0	0	0	0	0	0	0	0	0	0	0	0	0	0	0	0	0
478	3	1	25	0	1	1	0	0	0	0	0	0	0	0	0	0	0	0	0	0	0	0	0	0	0	0	1	0	0	0	0	0	0	0	0	0	0	0	0	0	0	0	0	0	0	0	0	0	0
479	3	1	32	0	2	2	0	0	0	0	0	0	0	0	0	0	0	0	0	0	0	0	0	0	0	0	1	0	0	0	0	0	0	0	0	0	0	0	0	0	0	0	0	0	0	0	0	0	0
480	3	1	22	0	1	1	0	0	0	0	0	0	0	0	0	0	0	0	0	0	0	0	0	1	0	0	0	0	0	0	0	0	0	0	0	0	0	0	0	0	0	0	0	0	0	0	0	0	0
481	3	1	24	0	2	2	0	0	0	0	0	0	0	0	0	0	0	0	0	0	0	0	0	0	0	0	1	0	0	0	0	0	0	0	0	0	0	0	0	0	0	0	0	0	0	0	0	0	0
482	3	1	28	1	1	1	0	0	0	0	0	0	0	0	0	0	0	0	0	0	0	0	0	0	0	0	0	1	0	0	0	0	0	0	0	0	0	0	0	0	0	0	0	0	0	0	0	0	0
483	3	1	37	1	2	2	0	0	0	0	0	0	0	0	0	0	0	0	0	0	0	0	0	0	0	0	0	1	0	0	0	0	0	0	0	0	0	0	0	0	0	0	0	0	0	0	0	0	0
484	3	1	23	0	1	1	0	0	0	0	0	0	0	0	0	0	0	0	0	0	0	0	1	0	0	0	0	0	0	0	0	0	0	0	0	0	0	0	0	0	0	0	0	0	0	0	0	0	0
485	3	1	39	1	2	2	0	0	0	0	0	0	0	0	0	0	0	0	0	0	0	0	0	0	0	0	0	1	0	0	0	0	0	0	0	0	0	0	0	0	0	0	0	0	0	0	0	0	0
486	3	1	45	1	3	3	0	0	0	0	0	0	0	0	0	0	0	0	0	0	0	0	0	0	0	0	1	0	0	0	0	0	0	0	0	0	0	0	0	0	0	0	0	0	0	0	0	0	0
487	3	1	35	0	4	4	0	0	0	0	0	0	0	0	0	0	0	0	0	0	0	0	0	0	0	0	1	0	0	0	0	0	0	0	0	0	0	0	0	0	0	0	0	0	0	0	0	0	0
488	3	1	39	1	1	1	0	0	0	0	0	0	0	0	0	0	0	0	0	0	0	0	1	0	0	0	0	0	0	0	0	0	0	0	0	0	0	0	0	0	0	0	0	0	0	0	0	0	0
489	3	1	33	1	3	3	0	0	0	0	0	0	0	0	0	0	0	0	0	0	0	0	0	0	0	1	0	0	0	0	0	0	0	0	0	0	0	0	0	0	0	0	0	0	0	0	0	0	0
490	3	1	28	1	1	1	0	0	0	0	0	0	0	0	0	0	0	0	0	0	0	0	0	0	1	0	0	0	0	0	0	0	0	0	0	0	0	0	0	0	0	0	0	0	0	0	0	0	0
491	3	1	31	0	2	2	0	0	0	0	0	0	0	0	0	0	0	0	0	0	0	0	0	0	0	0	1	0	0	0	0	0	0	0	0	0	0	0	0	0	0	0	0	0	0	0	0	0	0
492	3	1	39	1	3	3	0	0	0	0	0	0	0	0	0	0	0	0	0	0	0	0	0	0	1	0	0	0	0	0	0	0	0	0	0	0	0	0	0	0	0	0	0	0	0	0	0	0	0
493	3	1	30	1	1	1	0	0	0	0	0	0	0	0	0	0	0	0	0	0	0	0	0	0	0	0	1	0	0	0	0	0	0	0	0	0	0	0	0	0	0	0	0	0	0	0	0	0	0
494	3	1	32	1	3	3	0	0	0	0	0	0	0	0	0	0	0	0	0	0	0	0	0	0	0	0	1	0	0	0	0	0	0	0	0	0	0	0	0	0	0	0	0	0	0	0	0	0	0
495	3	1	32	1	2	2	0	0	0	0	0	0	0	0	0	0	0	0	0	0	0	0	0	0	0	0	1	0	0	0	0	0	0	0	0	0	0	0	0	0	0	0	0	0	0	0	0	0	0
496	3	1	36	1	3	3	0	0	0	0	0	0	0	0	0	0	0	0	1	0	0	0	0	0	0	0	0	0	0	0	0	0	0	0	0	0	0	0	0	0	0	0	0	0	0	0	0	0	0
497	3	1	32	1	2	2	0	0	0	0	0	0	0	0	0	0	0	0	0	1	0	0	0	0	0	0	0	0	0	0	0	0	0	0	0	0	0	0	0	0	0	0	0	0	0	0	0	0	0
498	3	1	41	1	3	3	0	0	0	0	0	0	0	0	0	0	0	0	0	1	0	0	0	0	0	0	0	0	0	0	0	0	0	0	0	0	0	0	0	0	0	0	0	0	0	0	0	0	0
499	3	1	35	1	1	1	0	0	0	0	0	0	0	0	0	0	0	0	0	0	0	0	0	0	0	0	1	0	0	0	0	0	0	0	0	0	0	0	0	0	0	0	0	0	0	0	0	0	0
500	3	1	48	1	1	1	0	0	0	0	0	0	0	0	0	0	0	0	0	0	0	0	0	0	0	1	0	0	0	0	0	0	0	0	0	0	0	0	0	0	0	0	0	0	0	0	0	0	0
501	3	1	32	1	4	4	0	0	0	0	0	1	0	0	0	0	0	0	0	1	0	0	0	0	0	0	0	0	0	0	0	0	0	0	0	0	0	0	0	0	0	0	0	0	0	0	0	0	0
502	3	1	40	1	3	3	0	0	0	0	0	0	0	0	0	0	0	0	0	1	0	0	0	0	0	0	0	0	0	0	0	0	0	0	0	0	0	0	0	0	0	0	0	0	0	0	0	0	0
503	3	1	37	1	3	3	0	0	0	0	0	0	0	0	0	0	0	0	0	1	0	0	0	0	0	0	0	0	0	0	0	0	0	0	0	0	0	0	0	0	0	0	0	0	0	0	0	0	0
504	3	1	28	1	4	4	0	0	0	0	0	0	0	0	0	0	0	0	0	0	0	0	0	1	0	0	0	0	0	0	0	0	0	0	0	0	0	0	0	0	0	0	0	0	0	0	0	0	0
505	3	1	38	1	4	4	0	0	0	0	0	0	0	0	0	0	0	0	0	0	0	0	0	0	0	1	0	0	0	0	0	0	0	0	0	0	0	0	0	0	0	0	0	0	0	0	0	0	0
506	3	1	33	0	3	3	0	0	0	0	0	0	0	0	0	0	0	0	0	0	0	0	0	0	0	0	1	0	0	0	0	0	0	0	0	0	0	0	0	0	0	0	0	0	0	0	0	0	0
507	3	1	38	1	3	3	0	0	0	0	0	0	0	0	0	0	0	0	0	0	0	0	0	1	0	0	0	0	0	0	0	0	0	0	0	0	0	0	0	0	0	0	0	0	0	0	0	0	0
508	3	1	34	1	2	2	0	0	0	0	0	0	0	0	0	0	0	0	0	0	0	0	0	0	0	0	1	0	0	0	0	0	0	0	0	0	0	0	0	0	0	0	0	0	0	0	0	0	0
509	3	1	30	1	5	5	0	0	0	0	0	0	0	0	0	0	0	0	0	0	0	0	0	0	0	0	0	1	0	0	0	0	0	0	0	0	0	0	0	0	0	0	0	0	0	0	0	0	0
510	3	1	32	1	1	1	0	0	0	0	0	0	0	0	0	0	0	0	1	0	0	0	0	0	0	0	0	0	0	0	0	0	0	0	0	0	0	0	0	0	0	0	0	0	0	0	0	0	0
511	3	1	36	1	2	2	0	0	0	0	1	0	0	0	0	0	0	0	0	1	0	0	0	0	0	0	0	0	0	0	0	0	0	0	0	0	0	0	0	0	0	0	0	0	0	0	0	0	0
512	3	1	42	1	3	3	0	0	0	0	0	0	0	0	0	0	0	0	0	1	0	0	0	0	0	0	0	0	0	0	0	0	0	0	0	0	0	0	0	0	0	0	0	0	0	0	0	0	0
513	3	1	32	1	2	2	0	0	0	0	0	0	0	0	0	0	0	0	0	1	0	0	0	0	0	0	0	0	0	0	0	0	0	0	0	0	0	0	0	0	0	0	0	0	0	0	0	0	0
514	3	1			1	1	0	0	0	0	0	0	0	0	0	0	0	0	0	0	1	0	0	0	0	0	0	0	0	0	0	0	0	0	0	0	0	0	0	0	0	0	0	0	0	0	0	0	0
515	3	1	35	1	3	3	0	0	0	0	0	0	0	0	0	0	0	0	0	0	0	0	0	0	0	0	1	0	0	0	0	0	0	0	0	0	0	0	0	0	0	0	0	0	0	0	0	0	0
516	3	1	37	1	3	3	0	0	0	0	0	0	0	0	0	0	0	0	0	0	1	0	0	0	0	0	0	0	0	0	0	0	0	0	0	0	0	0	0	0	0	0	0	0	0	0	0	0	0
517	3	1	40	1	1	1	0	0	0	0	0	0	0	0	0	0	0	0	0	0	0	0	1	0	0	0	0	0	0	0	0	0	0	0	0	0	0	0	0	0	0	0	0	0	0	0	0	0	0
518	3	1	33		2	2	0	0	0	0	0	0	0	0	0	0	0	0	0	1	0	0	0	0	0	0	0	0	0	0	0	0	0	0	0	0	0	0	0	0	0	0	0	0	0	0	0	0	0
519	3	1	39	1	3	3	0	0	0	0	0	0	0	0	0	0	0	0	0	1	0	0	0	0	0	0	0	0	0	0	0	0	0	0	0	0	0	0	0	0	0	0	0	0	0	0	0	0	0
520	3	1	39	1	3	3	0	0	0	0	0	0	0	0	0	0	0	0	0	1	0	0	0	0	0	0	0	0	0	0	0	0	0	0	0	0	0	0	0	0	0	0	0	0	0	0	0	0	0
521	3	1	39	1	4	4	0	0	0	0	0	0	0	0	0	0	0	0	1	0	0	0	0	0	0	0	0	0	0	0	0	0	0	0	0	0	0	0	0	0	0	0	0	0	0	0	0	0	0
522	3	1	32	1	2	2	0	0	0	0	0	1	0	0	0	0	0	0	0	0	0	0	0	0	0	0	1	0	0	0	0	0	0	0	0	0	0	0	0	0	0	0	0	0	0	0	0	0	0
523	3	1	33	1	2	2	0	0	0	0	0	0	0	0	0	0	0	0	0	0	0	0	0	1	0	0	0	0	0	0	0	0	0	0	0	0	0	0	0	0	0	0	0	0	0	0	0	0	0
524	3	1	35	1	3	3	0	0	0	0	0	0	0	0	0	0	0	0	0	0	0	0	0	1	0	0	0	0	0	0	0	0	0	0	0	0	0	0	0	0	0	0	0	0	0	0	0	0	0
525	3	1	29	1	2	2	0	0	0	0	0	0	0	0	0	0	0	0	0	0	0	0	0	0	0	1	0	0	0	0	0	0	0	0	0	0	0	0	0	0	0	0	0	0	0	0	0	0	0
526	3	1	33	1	2	2	0	0	0	0	0	0	0	0	0	0	0	0	0	0	0	0	0	0	0	0	1	0	0	0	0	0	0	0	0	0	0	0	0	0	0	0	0	0	0	0	0	0	0
527	3	1	40	1	3	3	0	0	0	0	0	0	0	0	0	0	0	0	0	0	0	0	0	0	0	0	1	0	0	0	0	0	0	0	0	0	0	0	0	0	0	0	0	0	0	0	0	0	0
528	3	1	45	1	3	3	0	0	0	0	0	0	0	0	0	0	0	0	0	0	0	0	0	0	0	0	1	0	0	0	0	0	0	0	0	0	0	0	0	0	0	0	0	0	0	0	0	0	0
529	3	1	34	0	4	4	0	0	0	0	0	0	0	0	0	0	0	0	0	0	0	0	0	0	0	1	0	0	0	0	0	0	0	0	0	0	0	0	0	0	0	0	0	0	0	0	0	0	0
530	3	1	37	1	4	4	0	0	0	0	0	0	0	0	0	0	0	0	0	0	0	0	0	0	0	0	1	0	0	0	0	0	0	0	0	0	0	0	0	0	0	0	0	0	0	0	0	0	0
531	3	1	35	1	4	4	0	0	0	0	0	0	0	0	0	0	0	0	0	0	0	0	0	0	0	0	1	0	0	0	0	0	0	0	0	0	0	0	0	0	0	0	0	0	0	0	0	0	0
532	3	1	27	1	2	2	0	0	0	0	0	0	0	0	0	0	0	0	0	0	0	0	1	0	0	0	0	0	0	0	0	0	0	0	0	0	0	0	0	0	0	0	0	0	0	0	0	0	0
533	3	1	38	0	2	2	0	0	0	0	0	0	0	0	0	0	0	0	0	0	0	0	0	0	0	0	1	0	0	0	0	0	0	0	0	0	0	0	0	0	0	0	0	0	0	0	0	0	0
534	3	1	27	1	2	2	0	0	0	0	0	0	0	0	0	0	0	0	0	0	0	0	1	0	0	0	0	0	0	0	0	0	0	0	0	0	0	0	0	0	0	0	0	0	0	0	0	0	0
535	3	1	42	1	4	4	0	0	0	0	0	0	0	0	0	0	0	0	0	0	0	0	0	0	0	1	0	0	0	0	0	0	0	0	0	0	0	0	0	0	0	0	0	0	0	0	0	0	0
536	3	1	33	1	2	2	0	0	0	0	0	0	0	0	0	0	0	0	0	0	0	0	0	0	0	0	1	0	0	0	0	0	0	0	0	0	0	0	0	0	0	0	0	0	0	0	0	0	0
537	3	1	35	1	4	4	0	0	0	0	0	0	0	0	0	0	0	0	0	0	0	0	0	0	0	0	1	0	0	0	0	0	0	0	0	0	0	0	0	0	0	0	0	0	0	0	0	0	0
538	3	1	36	0	3	3	0	0	0	0	0	0	0	0	0	0	0	0	0	0	0	0	0	1	0	0	0	0	0	0	0	0	0	0	0	0	0	0	0	0	0	0	0	0	0	0	0	0	0
539	3	1	42	0	2	2	0	0	0	0	0	0	0	0	0	0	0	0	0	0	0	0	0	1	0	0	0	0	0	0	0	0	0	0	0	0	0	0	0	0	0	0	0	0	0	0	0	0	0
540	3	1	34	1	5	5	0	0	0	0	0	0	0	0	0	0	0	0	0	0	0	0	0	1	0	0	0	0	0	0	0	0	0	0	0	0	0	0	0	0	0	0	0	0	0	0	0	0	0
541	3	1	38	0	3	3	0	0	0	0	0	0	0	0	0	0	0	0	0	0	0	0	0	0	1	0	0	0	0	0	0	0	0	0	0	0	0	0	0	0	0	0	0	0	0	0	0	0	0
542	3	1	44	0	3	3	0	0	0	0	0	0	0	0	0	0	0	0	0	0	0	0	0	0	0	0	1	0	0	0	0	0	0	0	0	0	0	0	0	0	0	0	0	0	0	0	0	0	0
543	3	1	42	1	3	3	0	0	0	0	0	0	0	0	0	0	0	0	0	1	0	0	0	0	0	0	0	0	0	0	0	0	0	0	0	0	0	0	0	0	0	0	0	0	0	0	0	0	0
544	3	1	32	0	3	3	0	0	0	0	0	0	0	0	0	0	0	0	0	1	0	0	0	0	0	0	0	0	0	0	0	0	0	0	0	0	0	0	0	0	0	0	0	0	0	0	0	0	0
545	3	1	29	1	4	4	0	0	0	0	0	0	0	0	0	0	0	0	0	0	0	0	0	0	0	0	1	0	0	0	0	0	0	0	0	0	0	0	0	0	0	0	0	0	0	0	0	0	0
546	3	1	39	1	4	4	0	0	0	0	0	0	0	1	0	0	0	0	0	0	0	0	0	1	0	0	0	0	0	0	0	0	0	0	0	0	0	0	0	0	0	0	0	0	0	0	0	0	0
547	3	1	34	1	1	1	0	0	0	0	0	0	0	0	0	0	0	0	0	0	0	0	0	0	0	0	0	1	0	0	0	0	0	0	0	0	0	0	0	0	0	0	0	0	0	0	0	0	0
548	3	1	40	1	3	3	0	0	0	0	0	0	0	0	0	0	0	0	0	0	0	0	0	1	0	0	0	0	0	0	0	0	0	0	0	0	0	0	0	0	0	0	0	0	0	0	0	0	0
549	3	1	43	1	4	4	0	0	0	0	0	0	0	0	0	0	0	0	0	1	0	0	0	0	0	0	0	0	0	0	0	0	0	0	0	0	0	0	0	0	0	0	0	0	0	0	0	0	0
550	3	1	29	1	2	2	0	0	0	0	0	0	0	0	0	0	0	0	0	0	0	0	0	0	0	1	0	0	0	0	0	0	0	0	0	0	0	0	0	0	0	0	0	0	0	0	0	0	0
551	3	1	31	1	4	4	0	0	0	0	0	0	0	0	0	0	0	0	0	0	0	0	0	0	0	0	1	0	0	0	0	0	0	0	0	0	0	0	0	0	0	0	0	0	0	0	0	0	0
552	3	1	38	1	3	3	0	0	0	0	0	0	0	0	0	0	0	0	0	0	1	0	0	0	0	0	0	0	0	0	0	0	0	0	0	0	0	0	0	0	0	0	0	0	0	0	0	0	0
553	3	1	24	1	2	2	0	0	0	0	0	0	0	0	0	0	0	0	0	1	0	0	0	0	0	0	0	0	0	0	0	0	0	0	0	0	0	0	0	0	0	0	0	0	0	0	0	0	0
554	3	1	38	0	3	2	0	1	0	0	0	0	0	0	0	0	0	0	0	0	0	0	0	0	0	0	1	0	0	0	0	0	0	0	0	0	0	0	0	0	0	0	0	0	0	0	0	0	0
555	3	1	29	1	3	3	0	0	0	0	0	0	0	0	0	0	0	0	0	0	0	0	1	0	0	0	0	0	0	0	0	0	0	0	0	0	0	0	0	0	0	0	0	0	0	0	0	0	0
556	3	1	30	1	4	4	0	0	0	0	0	0	0	0	0	0	0	0	0	0	0	0	0	0	0	0	1	0	0	0	0	0	0	0	0	0	0	0	0	0	0	0	0	0	0	0	0	0	0
557	3	1	29		4	4	0	0	0	0	0	0	0	0	0	0	0	0	0	0	0	0	0	0	0	0	1	0	0	0	0	0	0	0	0	0	0	0	0	0	0	0	0	0	0	0	0	0	0
558	3	1	28	0	1	1	0	0	0	0	0	0	0	0	0	0	0	0	0	0	0	0	0	0	0	0	1	0	0	0	0	0	0	0	0	0	0	0	0	0	0	0	0	0	0	0	0	0	0
559	3	1	25	1	1	1	0	0	0	0	0	0	0	0	0	0	0	0	0	0	0	0	0	0	0	1	0	0	0	0	0	0	0	0	0	0	0	0	0	0	0	0	0	0	0	0	0	0	0
560	3	1	37	1	2	2	0	0	0	0	0	0	0	0	0	0	0	0	0	0	0	0	0	0	0	1	0	0	0	0	0	0	0	0	0	0	0	0	0	0	0	0	0	0	0	0	0	0	0
561	3	1	31	1	2	2	0	0	0	0	0	0	0	0	0	0	0	0	0	0	0	0	0	0	0	0	1	0	0	0	0	0	0	0	0	0	0	0	0	0	0	0	0	0	0	0	0	0	0
562	3	1	36	1	1	1	0	1	0	0	0	0	0	1	0	0	0	0	0	0	0	0	0	0	0	0	1	0	0	0	0	0	0	0	0	0	0	0	0	0	0	0	0	0	0	0	0	0	0
563	3	1	35	1	2	2	0	0	0	0	0	0	0	0	0	0	0	0	0	0	0	0	0	0	0	0	1	0	0	0	0	0	0	0	0	0	0	0	0	0	0	0	0	0	0	0	0	0	0
564	3	1	37	0	2	2	0	0	0	0	0	0	0	0	0	0	0	0	0	0	0	0	0	0	0	0	1	0	0	0	0	0	0	0	0	0	0	0	0	0	0	0	0	0	0	0	0	0	0
565	3	1	38	1	2	2	0	0	0	0	0	0	0	0	0	0	0	0	0	0	0	0	0	0	0	1	0	0	0	0	0	0	0	0	0	0	0	0	0	0	0	0	0	0	0	0	0	0	0
566	3	1	33	1	4	4	0	0	0	0	0	0	0	0	0	0	0	0	0	0	0	0	0	0	0	0	1	0	0	0	0	0	0	0	0	0	0	0	0	0	0	0	0	0	0	0	0	0	0
567	3	1	34	1	3	3	0	0	0	0	0	0	0	0	0	0	0	0	0	0	0	0	0	0	0	0	1	0	0	0	0	0	0	0	0	0	0	0	0	0	0	0	0	0	0	0	0	0	0
568	3	1	26	0	2	2	0	0	0	0	0	0	0	0	0	0	0	0	0	0	0	0	0	1	0	0	0	0	0	0	0	0	0	0	0	0	0	0	0	0	0	0	0	0	0	0	0	0	0
569	3	1	44	1	4	4	0	0	0	0	0	0	0	0	0	0	0	0	0	0	0	0	0	0	0	0	1	0	0	0	0	0	0	0	0	0	0	0	0	0	0	0	0	0	0	0	0	0	0
570	3	1	27	1	2	2	0	0	0	0	0	0	0	0	0	0	0	0	0	0	0	0	0	0	0	0	0	1	0	0	0	0	0	0	0	0	0	0	0	0	0	0	0	0	0	0	0	0	0
571	3	1	45	1	3	3	0	0	0	0	0	0	0	0	0	0	0	0	0	0	0	0	0	0	0	0	1	0	0	0	0	0	0	0	0	0	0	0	0	0	0	0	0	0	0	0	0	0	0
572	3	1	29	0	1	1	0	0	0	0	0	0	0	0	0	0	0	0	0	0	0	0	0	0	0	0	1	0	0	0	0	0	0	0	0	0	0	0	0	0	0	0	0	0	0	0	0	0	0
573	3	1	39	0	2	2	0	0	0	0	0	0	0	0	0	0	0	0	0	0	0	0	0	0	0	0	1	0	0	0	0	0	0	0	0	0	0	0	0	0	0	0	0	0	0	0	0	0	0
574	3	1	21		1	1	0	0	0	0	0	0	0	0	0	0	0	0	0	0	0	0	0	0	0	0	1	0	0	0	0	0	0	0	0	0	0	0	0	0	0	0	0	0	0	0	0	0	0
575	3	1	35	1	2	2	0	0	0	0	0	0	0	0	0	0	0	0	0	0	0	0	0	0	0	0	1	0	0	0	0	0	0	0	0	0	0	0	0	0	0	0	0	0	0	0	0	0	0
576	3	1	38	1	2	2	0	0	0	0	0	0	0	0	0	0	0	0	0	1	0	0	0	0	0	0	0	0	0	0	0	0	0	0	0	0	0	0	0	0	0	0	0	0	0	0	0	0	0
577	3	1	31	1	2	2	0	0	0	0	0	0	0	0	0	0	0	0	1	0	0	0	0	0	0	0	0	0	0	0	0	0	0	0	0	0	0	0	0	0	0	0	0	0	0	0	0	0	0
578	3	1	34	1	4	4	0	0	0	0	0	0	0	0	0	0	0	0	1	0	0	0	0	0	0	0	0	0	0	0	0	0	0	0	0	0	0	0	0	0	0	0	0	0	0	0	0	0	0
579	3	1	30	1	2	2	0	0	0	0	0	0	0	0	0	0	0	0	0	0	1	0	0	0	0	0	0	0	0	0	0	0	0	0	0	0	0	0	0	0	0	0	0	0	0	0	0	0	0
580	3	1	44	1	4	4	0	0	0	0	0	0	0	0	0	0	0	0	0	0	0	0	0	0	0	1	0	0	0	0	0	0	0	0	0	0	0	0	0	0	0	0	0	0	0	0	0	0	0
581	3	1	31	1	1	1	0	0	0	0	0	0	0	0	0	0	0	0	0	0	0	0	0	0	0	0	0	1	0	0	0	0	0	0	0	0	0	0	0	0	0	0	0	0	0	0	0	0	0
582	3	1	35		3	3	0	0	0	0	0	0	0	0	0	0	0	0	0	0	0	0	0	0	1	0	0	0	0	0	0	0	0	0	0	0	0	0	0	0	0	0	0	0	0	0	0	0	0
583	1	1	41				0	0	0	0	0	0	0	0	0	0	0	0	0	0	1	0	0	0	0	0	0	0	0	0	0	0	0	0	0	0	0	0	0	0	0	0	0	0	0	0	0	0	0
584	1	1	36	0	3	3	0	0	0	0	0	0	0	0	0	0	0	0	0	0	1	0	0	0	0	0	0	0	0	0	0	0	0	0	0	0	0	0	0	0	0	0	0	0	0	0	0	0	0
585	1						0	0	0	0	0	0	0	0	0	0	0	0	0	0	0	0	0	0	0	1	0	0	0	0
586	1						0	0	0	0	0	0	0	0	0	0	0	0	0	0	0	0	0	0	0	0	1	0	0	0
587	2						0	0	0	0	0	0	0	0	0	0	0	0	0	0	0	0	0	1	0	0	0	0	0	0
588	2						0	0	0	0	0	0	0	0	0	0	0	0	0	0	0	0	1	0	0	0	0	0	0	0
589	0	1	36														0	0	0	0	0	0	0	0	0	0	0	1	0	0
590	0	1	31														0	0	0	0	0	0	0	0	1	0	0	0	0	0
591	0	1	28														0	0	0	0	0	0	0	1	0	0	0	0	0	0
592	3	1	35	1	2	2	0	0	0	0	0	0	0	1	0	0	0	0	0	0	0	0	1	0	0	0	0	0	0	0	0	0	0	0	0	0	0	0	0	0	0	0	0	0	0	0	0	0	0
593	3	1	35	1	2	2	0	0	0	0	0	0	0	1	0	0	0	0	0	0	0	0	1	0	0	0	0	0	0	0	0	0	0	0	0	0	0	0	0	0	0	0	0	0	0	0	0	0	0
594	3	1	40	1	3	3	0	0	0	0	0	0	0	0	0	0	0	0	0	0	0	0	0	0	0	0	1	0	0	0	0	0	0	0	0	0	0	0	0	0	0	0	0	0	0	0	0	0	0
595	3	1	35	1	4	4	0	0	0	0	0	0	0	0	0	0	0	0	0	0	0	0	0	1	0	0	0	0	0	0	0	0	0	0	0	0	0	0	0	0	0	0	0	0	0	0	0	0	0
596	3	1	40	1	2	2	0	0	0	0	0	0	0	1	0	0	0	0	1	0	0	0	0	0	0	0	0	0	0	0	0	0	0	0	0	0	0	0	0	0	0	0	0	0	0	0	0	0	0
597	3	1	38	1	2	2	0	0	0	0	0	0	0	0	0	0	0	0	0	0	0	0	0	0	0	0	1	0	0	0	0	0	0	0	0	0	0	0	0	0	0	0	0	0	0	0	0	0	0
598	3	1	38	1	2	2	0	0	0	0	0	0	0	0	0	0	0	0	0	0	0	0	0	0	1	0	0	0	0	0	0	0	0	0	0	0	0	0	0	0	0	0	0	0	0	0	0	0	0
599	3	1	32	1	2	2	0	0	0	0	0	0	0	0	0	0	0	0	0	0	0	0	0	0	0	0	1	0	0	0	0	0	0	0	0	0	0	0	0	0	0	0	0	0	0	0	0	0	0
600	3	1	39	1	3	3	0	0	0	0	0	0	0	0	0	0	0	0	0	0	0	0	0	0	0	1	0	0	0	0	0	0	0	0	0	0	0	0	0	0	0	0	0	0	0	0	0	0	0
601	3	1	36	1	6	5	0	0	0	0	0	0	0	0	0	0	0	0	0	0	0	0	0	0	0	1	0	0	0	0	0	0	0	0	0	0	0	0	0	0	0	0	0	0	0	0	0	0	0
602	3	1	39	1	4	4	0	0	0	0	0	0	0	0	0	0	0	0	0	0	0	0	0	1	0	0	0	0	0	0	0	0	0	0	0	0	0	0	0	0	0	0	0	0	0	0	0	0	0
603	3	1	37	1	3	3	0	0	0	0	0	0	0	0	0	0	0	0	0	0	0	0	0	0	0	0	0	1	0	0	0	0	0	0	0	0	0	0	0	0	0	0	0	0	0	0	0	0	0
604	3	1	31	1	1	1	0	0	0	0	0	0	0	0	0	0	0	0	0	0	0	1	0	0	0	0	0	0	0	0	0	0	0	0	0	0	0	0	0	0	0	0	0	0	0	0	0	0	0
605	3	1	39	1	1	1	0	0	0	0	0	0	0	0	0	0	0	0	0	0	0	0	0	1	0	0	0	0	0	0	0	0	0	0	0	0	0	0	0	0	0	0	0	0	0	0	0	0	0
606	3	1	32	0	3	3	0	0	0	0	0	0	0	0	0	0	0	0	0	0	0	0	0	0	0	1	0	0	0	0	0	0	0	0	0	0	0	0	0	0	0	0	0	0	0	0	0	0	0
607	3	1	46	0	11	11	0	0	0	0	0	0	0	0	0	0	0	0	0	0	0	0	0	0	0	0	1	0	0	0	0	0	0	0	0	0	0	0	0	0	0	0	0	0	0	0	0	0	0
608	2		28														0	0	0	0	0	0	0	1	0	0	0	0	0	0	0	0	0	0	0	0	0	0	0	0	0	0	0	0	0	0	0	0	0
609	2		37														0	0	0	0	0	0	0	0	0	0	0	1	0	0	0	0	0	0	0	0	0	0	0	0	0	0	0	0	0	0	0	0	0
610	0	1	29														0	0	0	0	0	0	0	0	0	0	1	0	0	0	0	0	0	0	0	0	0	0	0	0	0	0	0	0	0	0	0	0	0
611	0	1	35														0	0	0	0	0	0	0	0	0	1	0	0	0	0	0	0	0	0	0	0	0	0	0	0	0	0	0	0	0	0	0	0	0
612	0	1	24														0	0	0	0	0	0	0	0	0	0	1	0	0	0	0	0	0	0	0	0	0	0	0	0	0	0	0	0	0	0	0	0	0
613	0	1															0	0	0	0	0	0	0	0	1	0	0	0	0	0	0	0	0	0	0	0	0	0	0	0	0	0	0	0	0	0	0	0	0
614	0	1	31														0	0	0	0	0	0	0	0	0	0	1	0	0	0	0	0	0	0	0	0	0	0	0	0	0	0	0	0	0	0	0	0	0
615	0		39														0	0	0	0	0	0	0	0	0	0	0	0	0	0	0	0	1	0	0	0	0	0	0	0	0	0	0	0	0	0	0	0	0
616	0	0	38		3	2											0	0	0	0	0	0	0	0	0	0	0	0	0	0	0	0	0	0	0	0	0	0	0	0	0	0	0	0	0	0	0	0	0
617	0	0	21		1	1											0	0	0	0	0	0	0	0	0	0	0	0	0	0	0	0	0	0	0	0	0	0	0	0	0	0	0	0	0	0	0	0	0
618	0	0	39		2	1											0	0	0	0	0	0	0	0	0	0	0	0	0	0	0	0	0	0	0	0	0	0	0	0	0	0	0	0	0	0	0	0	0
619	0	0	23						1								0	0	0	0	0	0	0	0	0	0	0	0	0	0	0	0	0	0	1	0	0	0	0	0	0	0	0	0	0	0	0	0	0
620	0	0	36		2	1											0	0	0	0	0	0	0	0	0	0	0	0	0	0	0	0	0	0	0	0	0	0	0	0	0	0	0	0	0	0	0	0	0
621	0	0	32		2	1											0	0	0	0	0	0	0	0	0	0	0	0	0	0	0	0	1	0	0	0	0	0	0	0	0	0	0	0	0	0	0	0	0
622	2	0	37	1	3	2	0	0	0	0	0	0	0	0	0	0	0	0	0	0	0	0	0	0	0	0	0	0	0	0	0	0	0	0	0	0	0	0	0	0	0	0	0	1	0	0	0	0	0
623	2	0	34	1	2	2	0	0	0	0	0	0	0	1	0	0	0	0	0	0	0	0	0	0	0	0	0	0	0	0	1	0	0	0	0	0	0	0	0	0	0	0	0	0	0	0	0	0	0
624	2		33														0	0	0	0	0	0	0	0	0	0	0	0	0	0	1	0	0	0	0	0	0	0	0	0	0	0	0	0	0	0	0	0	0
625	2																0	0	0	0	0	0	0	0	0	0	0	0	0	0	0	0	0	0	0	0	0	0	0	0	0	0	0	0	0	0	0	0	0
626	1	1	34	0	1	1	0	0	1	0	0	0	0	0	0	0	0	0	0	0	0	0	0	0	0	0	0	0	0	0	0	0	0	0	0	0	0	0	0	0	0	0	0	0	0	0	0	0	0
627	1	1	39	1	3	3	0	0	0	0	0	1	0	0	0	0	0	0	0	0	0	0	0	0	0	0	0	0	0	0	0	1	0	0	0	0	0	0	0	0	0	0	0	0	0	0	0	0	0
628	1	0	40	1	2	1	0	0	0	0	0	0	0	0	0	0	0	0	0	0	0	0	0	0	0	0	0	0	0	0	0	0	0	0	1	0	0	0	0	0	0	0	0	0	0	0	0	0	0
629	3	0	33	1	4	4	0	0	1	0	0	0	0	0	0	0	0	0	0	0	0	0	0	0	0	0	0	0	0	0	0	0	0	0	0	0	0	0	0	0	0	0	0	0	0	0	0	0	1
630	3	0	38	1	1	1	0	0	0	0	0	0	0	0	0	0	0	0	0	0	0	0	0	0	0	0	0	0	0	0	0	0	0	0	0	1	0	0	0	0	0	0	0	0	0	0	0	0	0
631	3	0	37	1	3	3	0	0	0	0	0	0	0	0	0	0	0	0	0	0	0	0	0	0	0	0	0	0	0	0	0	1	0	0	0	0	0	0	0	0	0	0	0	0	0	0	0	0	0
632	3	0	34	0	4	4	0	0	0	0	0	0	0	0	0	0	0	0	0	0	0	0	0	0	0	0	0	0	0	0	0	0	1	0	0	0	0	0	0	0	0	0	0	0	0	0	0	0	0
633	3	0	37	1	1	1	0	0	0	0	0	0	0	0	0	0	0	0	0	0	0	0	0	0	0	0	0	0	0	0	1	0	0	0	0	0	0	0	0	0	0	0	0	0	0	0	0	0	0
634	3	0	31	1	2	2	0	0	0	0	0	0	0	0	0	0	0	0	0	0	0	0	0	0	0	0	0	0	0	0	0	0	1	0	0	0	0	0	0	0	0	0	0	0	0	0	0	0	0
635	3	0	31	1	2	2	0	0	0	0	0	0	0	0	0	0	0	0	0	0	0	0	0	0	0	0	0	0	0	0	0	0	1	0	0	0	0	0	0	0	0	0	0	0	0	0	0	0	0
636	3	0	32	0	2	2	0	0	0	0	0	0	0	0	0	0	0	0	0	0	0	0	0	0	0	0	0	0	0	0	0	0	1	0	0	0	0	0	0	0	0	0	0	0	0	0	0	0	0
637	3	0	39	1	1	1	0	1	0	0	0	0	0	0	0	0	0	0	0	0	0	0	0	0	0	0	0	0	0	0	1	0	0	0	0	0	0	0	0	0	0	0	0	0	0	0	0	0	0
638	3	0	41	0	1	1	0	0	0	0	0	0	0	0	0	0	0	0	0	0	0	0	0	0	0	0	0	0	0	0	0	0	1	0	0	0	0	0	0	0	0	0	0	0	0	0	0	0	0
639	3	0	40	1	3	3	0	0	0	0	0	0	0	0	0	0	0	0	0	0	0	0	0	0	0	0	0	0	0	0	0	0	0	0	0	0	0	0	0	0	0	0	0	0	0	0	1	0	0
640	3	1	37	1	3	3	0	0	0	0	0	0	0	0	0	0	0	0	0	0	0	0	0	0	0	0	0	0	0	0	0	0	0	0	0	1	0	0	0	0	0	0	0	0	0	0	0	0	0
641	3	1	37	1	3	3	0	0	0	0	0	0	0	0	0	0	0	0	0	0	0	0	0	0	0	0	0	0	0	0	0	0	0	0	0	1	0	0	0	0	0	0	0	0	0	0	0	0	0
642	3	0	35	1	2	2	0	0	1	0	0	0	0	0	0	0	0	0	0	0	0	0	0	0	0	0	0	0	0	0	1	0	0	0	0	0	0	0	0	0	0	0	0	0	0	0	0	0	0
643	3	1	37	1	3	3	0	0	0	0	0	0	0	0	0	0	0	0	0	0	0	0	0	0	0	0	0	0	0	0	0	0	1	0	0	0	0	0	0	0	0	0	0	0	0	0	0	0	0
644	3	1	37	1	3	3	0	0	0	0	0	0	0	0	0	0	0	0	0	0	0	0	0	0	1	0	0	0	0	0	0	0	0	0	0	0	0	0	0	0	0	0	0	0	0	0	0	0	0
645	3	0	33	0	2	2	0	0	1	0	0	0	0	0	0	0	0	0	0	0	0	0	0	0	0	0	0	0	0	0	0	0	0	0	0	0	0	0	0	0	0	0	0	0	0	0	0	0	1
646	3	0	33	1	3	3	0	0	1	0	0	0	0	0	0	0	0	0	0	0	0	0	0	0	0	0	0	0	0	0	1	0	0	0	0	0	0	0	0	0	0	0	0	0	0	0	0	0	0
647	3	0	31	1	2	2	0	0	1	0	0	0	0	0	0	0	0	0	0	0	0	0	0	0	0	0	0	0	0	0	0	0	0	0	0	0	0	0	0	0	0	0	0	0	0	0	0	0	0
648	3	0	33	1	1	1	0	0	0	0	0	0	0	0	0	0	0	0	0	0	0	0	0	0	0	0	0	0	0	0	0	0	0	0	0	0	0	0	0	0	0	0	0	1	0	0	0	0	0
649	3	0	30	1	1	1	0	1	1	0	0	0	0	0	0	0	0	0	0	0	0	0	0	0	0	0	0	0	0	0	0	0	0	0	0	0	0	0	0	0	0	0	0	1	0	0	0	0	0
650	3	0	35	1	1	1	0	0	0	0	0	0	0	0	0	0	0	0	0	0	0	0	0	0	0	0	0	0	0	0	0	0	0	0	1	0	0	0	0	0	0	0	0	0	0	0	0	0	0
651	3	0	28	1	1	1	0	0	1	0	0	0	0	0	0	0	0	0	0	0	0	0	0	0	0	0	0	0	0	0	0	0	1	0	0	0	0	0	0	0	0	0	0	0	0	0	0	0	0
652	3	0	35	0	2	2	0	0	0	0	0	0	0	0	0	0	0	0	0	0	0	0	0	0	0	0	0	0	0	0	0	0	1	0	0	0	0	0	0	0	0	0	0	0	0	0	0	0	0
653	3	0	40	1	4	3	0	0	0	0	0	0	0	1	0	0	0	0	0	0	0	0	0	0	0	0	0	0	0	0	0	0	1	0	0	0	0	0	0	0	0	0	0	0	0	0	0	0	0
654	3	0	40	1	2	2	0	0	0	0	0	0	0	0	0	0	0	0	0	0	0	0	0	0	0	0	0	0	0	0	0	0	1	0	0	0	0	0	0	0	0	0	0	0	0	0	0	0	0
[truncated: 175 more columns]

## Sheet: description of encoded data
serial_number	group_lact_drug	preg_ lact_call	age	education	number_preg	number_children	cardiovascular	Hypothyroidism	CNS	dermatology	diabetes	GI	urinary	hematology	respiratory	infections	past_SULPHAMETHOXAZOLE + TRIMETHOPRIM	past_CEFALEXIN	past_OFLOXACIN	past_CIPROFLOXACIN	past_Doxycycline	past_Clindamycin	past_FOSFOMYCIN	past_CLARITHROMYCIN	past_ROXITHROMYCIN	past_AZITHROMYCIN	past_METRONIDAZOLE	past_Nitrofurantoin	past_CEFUROXIME	past_AMOXICILLIN	past_BENZODIAZEPINES	past_PAROXETINE	past_ESCITALOPRAM	past_FLUVOXAMINE	past_SERTRALINE	past_CITALOPRAM	past_FLUOXETINE	past_MIRTAZAPINE	past_MIANSERIN	past_ST. JOHN’S WORT	past_TRAZODONE	past_BUPROPION	past_DESVENLAFAXINE	past_VENLAFAXINE	past_DULOXETINE	past_MILNACIPRAN	past_REBOXETINE	past_CLOMIPRAMINE	past_AMITRIPTYLINE
	0- lost to follow up	0-preg		0- education <=12 years			0- no	0- no	0- no	0- no	0- no	0- no	0- no	0- no	0- no	0- no	0- no	0- no	0- no	0- no	0- no	0- no	0- no	0- no	0- no	0- no	0- no	0- no	0- no	0- no	0- no	0- no	0- no	0- no	0- no	0- no	0- no	0- no	0- no	0- no	0- no	0- no	0- no	0- no	0- no	0- no	0- no	0- no	0- no
	1- no lactation	1- lact		1- education >12 years			1- yes	1- yes	1- yes	1- yes	1- yes	1- yes	1- yes	1- yes	1- yes	1- yes	1- yes	1- yes	1- yes	1- yes	1- yes	1- yes	1- yes	1- yes	1- yes	1- yes	1- yes	1- yes	1- yes	1- yes	1- yes	1- yes	1- yes	1- yes	1- yes	1- yes	1- yes	1- yes	1- yes	1- yes	1- yes	1- yes	1- yes	1- yes	1- yes	1- yes	1- yes	1- yes	1- yes
	2- without psychotropic medications during lactation
	3- psychotropic medications during lactation- the study cohort
[truncated: 174 more columns]
